# Supplementary material for: Lattice quantum electrodynamics in (3+1)-dimensions at finite density with tensor networks
Source: Nat Commun. 2021 Jun 14;12:3600. doi: 10.1038/s41467-021-23646-3 (PMC8203653; doi:10.1038/s41467-021-23646-3)
Supplement: Supplementary file 2 — Source Data [file 41467_2021_23646_MOESM2_ESM.zip]

Archive with 35 entries (34 files):
- Source_Data/
- Source_Data/plot_4.txt
- __MACOSX/Source_Data/._plot_4.txt
- Source_Data/plot_5.txt
- __MACOSX/Source_Data/._plot_5.txt
- Source_Data/observables_l_2c.out
- __MACOSX/Source_Data/._observables_l_2c.out
- Source_Data/observables_l_3d.out
- __MACOSX/Source_Data/._observables_l_3d.out
- Source_Data/observables_l_2a.out
- __MACOSX/Source_Data/._observables_l_2a.out
- Source_Data/observables_l_3a.out
- __MACOSX/Source_Data/._observables_l_3a.out
- Source_Data/observables_l_2d.out
- __MACOSX/Source_Data/._observables_l_2d.out
- Source_Data/observables_l_2f.out
- __MACOSX/Source_Data/._observables_l_2f.out
- Source_Data/plot_2e.txt
- __MACOSX/Source_Data/._plot_2e.txt
- Source_Data/plot_3b.txt
- __MACOSX/Source_Data/._plot_3b.txt
- Source_Data/plot_3c.txt
- __MACOSX/Source_Data/._plot_3c.txt
- Source_Data/plot_2b.txt
- __MACOSX/Source_Data/._plot_2b.txt
- Source_Data/plot_3f.txt
- __MACOSX/Source_Data/._plot_3f.txt
- Source_Data/plot_8_c.txt
- __MACOSX/Source_Data/._plot_8_c.txt
- Source_Data/plot_8_b.txt
- __MACOSX/Source_Data/._plot_8_b.txt
- Source_Data/plot_9.txt
- __MACOSX/Source_Data/._plot_9.txt
- Source_Data/plot_8_a.txt
- __MACOSX/Source_Data/._plot_8_a.txt
