# Supplementary material for: Lattice quantum electrodynamics in (3+1)-dimensions at finite density with tensor networks
Source: Nat Commun. 2021 Jun 14;12:3600. doi: 10.1038/s41467-021-23646-3 (PMC8203653; doi:10.1038/s41467-021-23646-3)
Supplement: Supplementary file 2 — Source Data [file 41467_2021_23646_MOESM2_ESM.zip › Source_Data/plot_4.txt]

#m=5.0, g2=0.25
[1, 3, 5, 7, 9, 11] 
[-16.268193678830188, -7.783480828080206, -4.891841944220005, -3.3288347642405277, -2.6481378813400624, -2.44662783900003]

#m=7.0, g2=4.0
[1, 3, 5, 7, 9, 11] 
[0.7912331356233159, 6.199128289501322, 10.1613571093909412, 13.8419388939069091, 17.9812321034123261, 18.0121124591234512]

#m=5.0, g2=4.0
[1, 3, 5, 7, 9, 11] 
[0.9591827488274751, 6.1092847589201941, 10.2019375789898263, 13.7492847598298112, 13.692038538572462, 14.1221459128924211]
