# Supplementary material for: Lattice quantum electrodynamics in (3+1)-dimensions at finite density with tensor networks
Source: Nat Commun. 2021 Jun 14;12:3600. doi: 10.1038/s41467-021-23646-3 (PMC8203653; doi:10.1038/s41467-021-23646-3)
Supplement: Supplementary file 2 — Source Data [file 41467_2021_23646_MOESM2_ESM.zip › Source_Data/plot_5.txt]

m=4.0
[1, 2, 3, 4] 
[0.4331123455123418, 0.0111213126592137, 1.2e-10, 1.2e-10]

m=2.0
[1, 2, 3, 4] 
[0.4427231245126726, 0.0149859820213241, 0.0102995843124518, 1.1e-10]

m=0.0
[1, 2, 3, 4] 
[0.4051623114564272, 0.1432223519356856, 0.0961851256126415, 0.0521516224926884]

m=-2.0
[1, 2, 3, 4] 
[0.3262345104592495, 0.1729133512861779, 0.1318749232723796, 0.1609923451696472]

m=-4.0
[1, 2, 3, 4] 
[0.3054633421454786, 0.2069762456253187, 0.1697537146126724, 0.2116225986418626]
