# Supplementary material for: Lattice quantum electrodynamics in (3+1)-dimensions at finite density with tensor networks
Source: Nat Commun. 2021 Jun 14;12:3600. doi: 10.1038/s41467-021-23646-3 (PMC8203653; doi:10.1038/s41467-021-23646-3)
Supplement: Supplementary file 2 — Source Data [file 41467_2021_23646_MOESM2_ESM.zip › Source_Data/observables_l_2c.out]

           1           1   0.7089874491416517E-01   0.0000000000000000E+00   0.3549412492191813E-01  -0.6260400143949504E-24   0.1000000000000006E+01   0.0000000000000000E+00   0.9878230625852717E+00   0.0000000000000000E+00   0.9872267999326035E+00   0.0000000000000000E+00   0.9844804822718489E+00   0.0000000000000000E+00   0.9845084817064949E+00   0.0000000000000000E+00   0.9850624285896462E+00   0.0000000000000000E+00 
           2           1   0.6104593025643247E-01   0.0000000000000000E+00   0.3056993420111042E-01  -0.1050131637081514E-25   0.1000000000000006E+01   0.0000000000000000E+00   0.1015491518293517E+01   0.0000000000000000E+00   0.1014549785982737E+01   0.0000000000000000E+00   0.1015446155414503E+01   0.0000000000000000E+00   0.1000000000000006E+01   0.0000000000000000E+00   0.1015558470565699E+01   0.0000000000000000E+00 
           3           1   0.7226765445949698E-01   0.0000000000000000E+00   0.3618043487002615E-01   0.3328109495828274E-24   0.9845538445855091E+00   0.0000000000000000E+00   0.9845587557322421E+00   0.0000000000000000E+00   0.9855768065896056E+00   0.0000000000000000E+00   0.1000000000000005E+01   0.0000000000000000E+00   0.9879078691943900E+00   0.0000000000000000E+00   0.9851350694387830E+00   0.0000000000000000E+00 
           4           1   0.6049029824539459E-01   0.0000000000000000E+00   0.3028954015491633E-01   0.3134239038186938E-24   0.1015519517728163E+01   0.0000000000000000E+00   0.1000000000000005E+01   0.0000000000000000E+00   0.1013315894403576E+01   0.0000000000000000E+00   0.1000000000000005E+01   0.0000000000000000E+00   0.1015441244267768E+01   0.0000000000000000E+00   0.1016213641845908E+01   0.0000000000000000E+00 
           5           1   0.6014673248559345E-01   0.0000000000000000E+00   0.3011595650111208E-01   0.4353502454864652E-24   0.9844385439517447E+00   0.0000000000000000E+00   0.1000000000000006E+01   0.0000000000000000E+00   0.9837863581541028E+00   0.0000000000000000E+00   0.1000000000000006E+01   0.0000000000000000E+00   0.9844555104715856E+00   0.0000000000000000E+00   0.9871728549369991E+00   0.0000000000000000E+00 
           6           1   0.7044170250630288E-01   0.0000000000000000E+00   0.3526720747617614E-01   0.4551916749741812E-24   0.1014941109408679E+01   0.0000000000000000E+00   0.1015544489528427E+01   0.0000000000000000E+00   0.1014864930561229E+01   0.0000000000000000E+00   0.1000000000000006E+01   0.0000000000000000E+00   0.1011668659414501E+01   0.0000000000000000E+00   0.1013422513593498E+01   0.0000000000000000E+00 
           7           1   0.7023043937868345E-01   0.0000000000000000E+00   0.3516549115663063E-01   0.1130911138471488E-25   0.9885909020312920E+00   0.0000000000000000E+00   0.9850695449526328E+00   0.0000000000000000E+00   0.9844415294343145E+00   0.0000000000000000E+00   0.9850588905913336E+00   0.0000000000000000E+00   0.1000000000000007E+01   0.0000000000000000E+00   0.9866086936117768E+00   0.0000000000000000E+00 
           8           1   0.7038243824419427E-01   0.0000000000000000E+00   0.3523772462467670E-01   0.5961516579749664E-24   0.1000000000000007E+01   0.0000000000000000E+00   0.1012030364177999E+01   0.0000000000000000E+00   0.1014937571410366E+01   0.0000000000000000E+00   0.1015561456048268E+01   0.0000000000000000E+00   0.1014930455047380E+01   0.0000000000000000E+00   0.1012922591560213E+01   0.0000000000000000E+00 
           9           1   0.6010957155413658E-01   0.0000000000000000E+00   0.3010171147327947E-01   0.4038967832629667E-25   0.1000000000000007E+01   0.0000000000000000E+00   0.1000000000000007E+01   0.0000000000000000E+00   0.9870774078825530E+00   0.0000000000000000E+00   0.9844963110747013E+00   0.0000000000000000E+00   0.9837989836504791E+00   0.0000000000000000E+00   0.9845177258381583E+00   0.0000000000000000E+00 
          10           1   0.7163767027861975E-01   0.0000000000000000E+00   0.3586558211179638E-01   0.3150375200166873E-25   0.1015503688925313E+01   0.0000000000000000E+00   0.1012288427185932E+01   0.0000000000000000E+00   0.1012827144754902E+01   0.0000000000000000E+00   0.1000000000000007E+01   0.0000000000000000E+00   0.1015513630481547E+01   0.0000000000000000E+00   0.1015504778930961E+01   0.0000000000000000E+00 
          11           1   0.6040461789070585E-01   0.0000000000000000E+00   0.3024957975687390E-01  -0.1033849438688383E-24   0.9845451562053288E+00   0.0000000000000000E+00   0.1000000000000008E+01   0.0000000000000000E+00   0.9844952210690543E+00   0.0000000000000000E+00   0.1000000000000008E+01   0.0000000000000000E+00   0.9838709032499268E+00   0.0000000000000000E+00   0.9866841015850152E+00   0.0000000000000000E+00 
          12           1   0.7238541377429571E-01   0.0000000000000000E+00   0.3624015642239662E-01  -0.2548462340721000E-24   0.1013253185954327E+01   0.0000000000000000E+00   0.1000000000000008E+01   0.0000000000000000E+00   0.1015482274161856E+01   0.0000000000000000E+00   0.1015454843794686E+01   0.0000000000000000E+00   0.1015421909788357E+01   0.0000000000000000E+00   0.1012773200075108E+01   0.0000000000000000E+00 
          13           1   0.6202660530371916E-01   0.0000000000000000E+00   0.3105618323744352E-01   0.3281661353750004E-26   0.1000000000000007E+01   0.0000000000000000E+00   0.9845780905921048E+00   0.0000000000000000E+00   0.9839517946228432E+00   0.0000000000000000E+00   0.9839932954638055E+00   0.0000000000000000E+00   0.1000000000000007E+01   0.0000000000000000E+00   0.9854502140175554E+00   0.0000000000000000E+00 
          14           1   0.6260958391534914E-01   0.0000000000000000E+00   0.3134755660675610E-01  -0.9244187631731719E-25   0.1016006704536208E+01   0.0000000000000000E+00   0.1016129100761114E+01   0.0000000000000000E+00   0.1016050585206542E+01   0.0000000000000000E+00   0.1000000000000007E+01   0.0000000000000000E+00   0.1000000000000007E+01   0.0000000000000000E+00   0.1014423193411513E+01   0.0000000000000000E+00 
          15           1   0.6106465371836073E-01   0.0000000000000000E+00   0.3057294268351470E-01  -0.8626099335283920E-24   0.9839220714945581E+00   0.0000000000000000E+00   0.9844863735869800E+00   0.0000000000000000E+00   0.9865774864066593E+00   0.0000000000000000E+00   0.1000000000000007E+01   0.0000000000000000E+00   0.1000000000000007E+01   0.0000000000000000E+00   0.9839494147934711E+00   0.0000000000000000E+00 
          16           1   0.6171845717655396E-01   0.0000000000000000E+00   0.3089996034911678E-01  -0.9592547841259415E-26   0.1000000000000007E+01   0.0000000000000000E+00   0.1016201016906321E+01   0.0000000000000000E+00   0.1013391306387635E+01   0.0000000000000000E+00   0.1016077928505457E+01   0.0000000000000000E+00   0.1000000000000007E+01   0.0000000000000000E+00   0.1016048205377171E+01   0.0000000000000000E+00 
          17           1   0.6093804495231232E-01   0.0000000000000000E+00   0.3052740108681786E-01  -0.1825613522923239E-24   0.1000000000000007E+01   0.0000000000000000E+00   0.1000000000000007E+01   0.0000000000000000E+00   0.9864052573660276E+00   0.0000000000000000E+00   0.9838077905382000E+00   0.0000000000000000E+00   0.9843957439512222E+00   0.0000000000000000E+00   0.9844531631922665E+00   0.0000000000000000E+00 
          18           1   0.6056083528076071E-01   0.0000000000000000E+00   0.3033460001378396E-01  -0.4067240609575223E-24   0.1016192209461814E+01   0.0000000000000000E+00   0.1000000000000007E+01   0.0000000000000000E+00   0.1013106225903299E+01   0.0000000000000000E+00   0.1000000000000007E+01   0.0000000000000000E+00   0.1015689590309036E+01   0.0000000000000000E+00   0.1015572809606640E+01   0.0000000000000000E+00 
          19           1   0.7059829589422496E-01   0.0000000000000000E+00   0.3536486235246174E-01   0.1228450148253615E-24   0.9850538552217840E+00   0.0000000000000000E+00   0.1000000000000007E+01   0.0000000000000000E+00   0.9844271903933756E+00   0.0000000000000000E+00   0.9875412086860106E+00   0.0000000000000000E+00   0.9844608076019252E+00   0.0000000000000000E+00   0.9879186422027151E+00   0.0000000000000000E+00 
          20           1   0.7086663053688551E-01   0.0000000000000000E+00   0.3549641205645874E-01   0.6201837926810825E-24   0.1011776098199143E+01   0.0000000000000000E+00   0.1000000000000007E+01   0.0000000000000000E+00   0.1015546836807747E+01   0.0000000000000000E+00   0.1014946144778230E+01   0.0000000000000000E+00   0.1015606878143630E+01   0.0000000000000000E+00   0.1012990672608170E+01   0.0000000000000000E+00 
          21           1   0.6013348673004834E-01   0.0000000000000000E+00   0.3012027582331008E-01  -0.4123786159261102E-24   0.1000000000000007E+01   0.0000000000000000E+00   0.9843931218592251E+00   0.0000000000000000E+00   0.9843491478538500E+00   0.0000000000000000E+00   0.9837779471789800E+00   0.0000000000000000E+00   0.1000000000000007E+01   0.0000000000000000E+00   0.9873462963779259E+00   0.0000000000000000E+00 
          22           1   0.6070161743558288E-01   0.0000000000000000E+00   0.3040735161549109E-01  -0.4228799323926493E-24   0.1016222052821035E+01   0.0000000000000000E+00   0.1015539192396304E+01   0.0000000000000000E+00   0.1015699498765884E+01   0.0000000000000000E+00   0.1000000000000007E+01   0.0000000000000000E+00   0.1000000000000007E+01   0.0000000000000000E+00   0.1013240873452389E+01   0.0000000000000000E+00 
          23           1   0.6795506535904548E-01   0.0000000000000000E+00   0.3403636302116379E-01   0.6267473575756785E-24   0.9848676079390277E+00   0.0000000000000000E+00   0.9843104096935612E+00   0.0000000000000000E+00   0.1000000000000006E+01   0.0000000000000000E+00   0.9908548467214801E+00   0.0000000000000000E+00   0.9877115690527837E+00   0.0000000000000000E+00   0.9843005012341330E+00   0.0000000000000000E+00 
          24           1   0.6930058632796486E-01   0.0000000000000000E+00   0.3471292691769133E-01   0.1966784540958782E-25   0.1010201304267097E+01   0.0000000000000000E+00   0.1015604256047886E+01   0.0000000000000000E+00   0.1012711781805869E+01   0.0000000000000000E+00   0.1015132392060985E+01   0.0000000000000000E+00   0.1000000000000006E+01   0.0000000000000000E+00   0.1015650852146160E+01   0.0000000000000000E+00 
          25           1   0.7088718234074130E-01   0.0000000000000000E+00   0.3549490860197800E-01  -0.2075982744141069E-24   0.1000000000000008E+01   0.0000000000000000E+00   0.9850165955453820E+00   0.0000000000000000E+00   0.9850646824308718E+00   0.0000000000000000E+00   0.9837736857100559E+00   0.0000000000000000E+00   0.9879696355696062E+00   0.0000000000000000E+00   0.9872882184033803E+00   0.0000000000000000E+00 
          26           1   0.7036486603044037E-01   0.0000000000000000E+00   0.3524617262691498E-01  -0.6662831388733251E-26   0.1000000000000008E+01   0.0000000000000000E+00   0.1015629829375127E+01   0.0000000000000000E+00   0.1012653703597444E+01   0.0000000000000000E+00   0.1014969078025407E+01   0.0000000000000000E+00   0.1012176937463356E+01   0.0000000000000000E+00   0.1014935317569142E+01   0.0000000000000000E+00 
          27           1   0.5982861039436459E-01   0.0000000000000000E+00   0.2996559878114638E-01   0.2261822343791528E-25   0.1000000000000007E+01   0.0000000000000000E+00   0.1000000000000007E+01   0.0000000000000000E+00   0.9870093271702083E+00   0.0000000000000000E+00   0.9844414520742835E+00   0.0000000000000000E+00   0.9843701706248870E+00   0.0000000000000000E+00   0.9843504397362856E+00   0.0000000000000000E+00 
          28           1   0.6891422524971164E-01   0.0000000000000000E+00   0.3450256613392815E-01   0.2213354347296588E-24   0.1009716743498992E+01   0.0000000000000000E+00   0.1000000000000007E+01   0.0000000000000000E+00   0.1015649560263729E+01   0.0000000000000000E+00   0.1014969774378167E+01   0.0000000000000000E+00   0.1014983404454633E+01   0.0000000000000000E+00   0.1013594742654227E+01   0.0000000000000000E+00 
          29           1   0.7092192361904580E-01   0.0000000000000000E+00   0.3550491184507151E-01  -0.6308882625079515E-29   0.9850302256056211E+00   0.0000000000000000E+00   0.9883313405918963E+00   0.0000000000000000E+00   0.9850480318742318E+00   0.0000000000000000E+00   0.1000000000000005E+01   0.0000000000000000E+00   0.9837747041823554E+00   0.0000000000000000E+00   0.9868937741268760E+00   0.0000000000000000E+00 
          30           1   0.6974458551550582E-01   0.0000000000000000E+00   0.3493199386655983E-01   0.2068716456697914E-24   0.1015558548112263E+01   0.0000000000000000E+00   0.1012092130806642E+01   0.0000000000000000E+00   0.1012081357793417E+01   0.0000000000000000E+00   0.1000000000000005E+01   0.0000000000000000E+00   0.1015060580677431E+01   0.0000000000000000E+00   0.1014951968125779E+01   0.0000000000000000E+00 
          31           1   0.6875194665643114E-01   0.0000000000000000E+00   0.3443259866043375E-01  -0.4414654952225562E-24   0.9850309219506351E+00   0.0000000000000000E+00   0.9849394193225782E+00   0.0000000000000000E+00   0.9867591265460320E+00   0.0000000000000000E+00   0.9908761290354853E+00   0.0000000000000000E+00   0.1000000000000006E+01   0.0000000000000000E+00   0.9836424564888668E+00   0.0000000000000000E+00 
          32           1   0.4880915366611380E-01   0.0000000000000000E+00   0.2443886899177454E-01  -0.4152311369894670E-24   0.1016226314337330E+01   0.0000000000000000E+00   0.1016225295817657E+01   0.0000000000000000E+00   0.1016357543511144E+01   0.0000000000000000E+00   0.1000000000000006E+01   0.0000000000000000E+00   0.1000000000000006E+01   0.0000000000000000E+00   0.1000000000000006E+01   0.0000000000000000E+00 
          33           1   0.6942979701972972E-01   0.0000000000000000E+00   0.3475935336800753E-01   0.8270175407751246E-24   0.1000000000000003E+01   0.0000000000000000E+00   0.9836556057887592E+00   0.0000000000000000E+00   0.9855146792636399E+00   0.0000000000000000E+00   0.9843370463148067E+00   0.0000000000000000E+00   0.9890627364825566E+00   0.0000000000000000E+00   0.9880001351305249E+00   0.0000000000000000E+00 
          34           1   0.7798117390909312E-01   0.0000000000000000E+00   0.3904790190861577E-01   0.5428081502775721E-24   0.1009123871045475E+01   0.0000000000000000E+00   0.1014423890158087E+01   0.0000000000000000E+00   0.1012026765159233E+01   0.0000000000000000E+00   0.1015170746187784E+01   0.0000000000000000E+00   0.1012750580622168E+01   0.0000000000000000E+00   0.1014485320736367E+01   0.0000000000000000E+00 
          35           1   0.7112046858184803E-01   0.0000000000000000E+00   0.3560743132306596E-01  -0.5590183914524168E-24   0.1000000000000004E+01   0.0000000000000000E+00   0.9882550212276547E+00   0.0000000000000000E+00   0.9868773817102932E+00   0.0000000000000000E+00   0.9844338348098118E+00   0.0000000000000000E+00   0.9855761098419183E+00   0.0000000000000000E+00   0.9837371838284933E+00   0.0000000000000000E+00 
          36           1   0.4838080861735987E-01   0.0000000000000000E+00   0.2423474915168754E-01  -0.2116671579358633E-24   0.1000000000000004E+01   0.0000000000000000E+00   0.1000000000000004E+01   0.0000000000000000E+00   0.1016262816171514E+01   0.0000000000000000E+00   0.1015773598234608E+01   0.0000000000000000E+00   0.1016344394211249E+01   0.0000000000000000E+00   0.1000000000000004E+01   0.0000000000000000E+00 
          37           1   0.7834630694268185E-01   0.0000000000000000E+00   0.3923247270910033E-01  -0.4200476832184883E-25   0.9842264017651297E+00   0.0000000000000000E+00   0.9894229441513417E+00   0.0000000000000000E+00   0.9849492228991112E+00   0.0000000000000000E+00   0.9902832565004057E+00   0.0000000000000000E+00   0.9849338612766341E+00   0.0000000000000000E+00   0.9878380064647247E+00   0.0000000000000000E+00 
          38           1   0.6000587928355620E-01   0.0000000000000000E+00   0.3004438321665768E-01  -0.5533385228934761E-25   0.1015566165129242E+01   0.0000000000000000E+00   0.1000000000000005E+01   0.0000000000000000E+00   0.1013121034150118E+01   0.0000000000000000E+00   0.1000000000000005E+01   0.0000000000000000E+00   0.1016267902903316E+01   0.0000000000000000E+00   0.1015050777100899E+01   0.0000000000000000E+00 
          39           1   0.5879213783631397E-01   0.0000000000000000E+00   0.2943016838377118E-01   0.7734875835159662E-24   0.9848292537936568E+00   0.0000000000000000E+00   0.9837320970966950E+00   0.0000000000000000E+00   0.9889184438546833E+00   0.0000000000000000E+00   0.1000000000000006E+01   0.0000000000000000E+00   0.1000000000000006E+01   0.0000000000000000E+00   0.9837280674186736E+00   0.0000000000000000E+00 
          40           1   0.5990028251002039E-01   0.0000000000000000E+00   0.2999210847621546E-01  -0.1970763867708918E-24   0.1015662953689116E+01   0.0000000000000000E+00   0.1015066138723376E+01   0.0000000000000000E+00   0.1016271932581338E+01   0.0000000000000000E+00   0.1000000000000006E+01   0.0000000000000000E+00   0.1000000000000006E+01   0.0000000000000000E+00   0.1012899257516213E+01   0.0000000000000000E+00 
          41           1   0.7760860388574964E-01   0.0000000000000000E+00   0.3885382883362545E-01  -0.3069092628720477E-24   0.9854059156561641E+00   0.0000000000000000E+00   0.9848484758420040E+00   0.0000000000000000E+00   0.9871007425066761E+00   0.0000000000000000E+00   0.9897986957322567E+00   0.0000000000000000E+00   0.9898821757570206E+00   0.0000000000000000E+00   0.9853553906201475E+00   0.0000000000000000E+00 
          42           1   0.6722641064854393E-01   0.0000000000000000E+00   0.3365879799480123E-01   0.4880271386331760E-24   0.1009145153236530E+01   0.0000000000000000E+00   0.1015730729947006E+01   0.0000000000000000E+00   0.1011999865274816E+01   0.0000000000000000E+00   0.1014594084343842E+01   0.0000000000000000E+00   0.1000000000000003E+01   0.0000000000000000E+00   0.1015756577846364E+01   0.0000000000000000E+00 
          43           1   0.5919007496362567E-01   0.0000000000000000E+00   0.2963332521042465E-01  -0.6197291277190630E-24   0.1000000000000004E+01   0.0000000000000000E+00   0.9844052629732829E+00   0.0000000000000000E+00   0.9842434221536400E+00   0.0000000000000000E+00   0.9841880046164183E+00   0.0000000000000000E+00   0.1000000000000004E+01   0.0000000000000000E+00   0.9879732352930488E+00   0.0000000000000000E+00 
          44           1   0.6578360905745498E-01   0.0000000000000000E+00   0.3293402647755827E-01  -0.3085771432136458E-24   0.1015811995383590E+01   0.0000000000000000E+00   0.1015191231357642E+01   0.0000000000000000E+00   0.1014644609379862E+01   0.0000000000000000E+00   0.1000000000000004E+01   0.0000000000000000E+00   0.1009054216591593E+01   0.0000000000000000E+00   0.1011081556344787E+01   0.0000000000000000E+00 
          45           1   0.7053773353315124E-01   0.0000000000000000E+00   0.3531604013602834E-01  -0.1995313449296971E-24   0.9851291367363106E+00   0.0000000000000000E+00   0.1000000000000003E+01   0.0000000000000000E+00   0.9844214938674973E+00   0.0000000000000000E+00   0.9882239018980232E+00   0.0000000000000000E+00   0.9848087684419617E+00   0.0000000000000000E+00   0.9868789655230730E+00   0.0000000000000000E+00 
          46           1   0.7155414502845163E-01   0.0000000000000000E+00   0.3582757841368627E-01  -0.4055138507092606E-24   0.1012458791106298E+01   0.0000000000000000E+00   0.1000000000000003E+01   0.0000000000000000E+00   0.1015507135629206E+01   0.0000000000000000E+00   0.1014870863263696E+01   0.0000000000000000E+00   0.1015594736890444E+01   0.0000000000000000E+00   0.1013122618138823E+01   0.0000000000000000E+00 
          47           1   0.6031143984592056E-01   0.0000000000000000E+00   0.3019660039386817E-01   0.4445136534731850E-24   0.1000000000000003E+01   0.0000000000000000E+00   0.9871616326950774E+00   0.0000000000000000E+00   0.1000000000000003E+01   0.0000000000000000E+00   0.9837647930352065E+00   0.0000000000000000E+00   0.9842692700530069E+00   0.0000000000000000E+00   0.9844928643708007E+00   0.0000000000000000E+00 
          48           1   0.5912723079159486E-01   0.0000000000000000E+00   0.2960116333668973E-01  -0.1990958706713052E-24   0.1016235206964800E+01   0.0000000000000000E+00   0.1000000000000003E+01   0.0000000000000000E+00   0.1012161993536282E+01   0.0000000000000000E+00   0.1000000000000003E+01   0.0000000000000000E+00   0.1015151524158017E+01   0.0000000000000000E+00   0.1015578506132509E+01   0.0000000000000000E+00 
          49           1   0.6181365125125289E-01   0.0000000000000000E+00   0.3094800002968868E-01  -0.2346640604748939E-24   0.9846360346374620E+00   0.0000000000000000E+00   0.9844231124023627E+00   0.0000000000000000E+00   0.9859679508227636E+00   0.0000000000000000E+00   0.1000000000000002E+01   0.0000000000000000E+00   0.1000000000000002E+01   0.0000000000000000E+00   0.9831592508861674E+00   0.0000000000000000E+00 
          50           1   0.7310652403602136E-01   0.0000000000000000E+00   0.3660622772478666E-01   0.2261790635927656E-24   0.1000000000000002E+01   0.0000000000000000E+00   0.1015475112704525E+01   0.0000000000000000E+00   0.1014127092064984E+01   0.0000000000000000E+00   0.1015363965362543E+01   0.0000000000000000E+00   0.1012838367071868E+01   0.0000000000000000E+00   0.1015301986832113E+01   0.0000000000000000E+00 
          51           1   0.6324949558813961E-01   0.0000000000000000E+00   0.3166780726712386E-01   0.7914357472221666E-24   0.1000000000000002E+01   0.0000000000000000E+00   0.9839341212787351E+00   0.0000000000000000E+00   0.9846980131678911E+00   0.0000000000000000E+00   0.9832276092347429E+00   0.0000000000000000E+00   0.1000000000000002E+01   0.0000000000000000E+00   0.9848907607304991E+00   0.0000000000000000E+00 
          52           1   0.4920288892077592E-01   0.0000000000000000E+00   0.2464090266614826E-01  -0.2096224305105497E-24   0.1016772390765261E+01   0.0000000000000000E+00   0.1015589749041684E+01   0.0000000000000000E+00   0.1016840749113837E+01   0.0000000000000000E+00   0.1000000000000002E+01   0.0000000000000000E+00   0.1000000000000002E+01   0.0000000000000000E+00   0.1000000000000002E+01   0.0000000000000000E+00 
          53           1   0.8068816729269614E-01   0.0000000000000000E+00   0.4040817496386335E-01   0.3750698385418704E-24   0.9850812665990523E+00   0.0000000000000000E+00   0.9909457834084736E+00   0.0000000000000000E+00   0.9855799677305559E+00   0.0000000000000000E+00   0.9867468136871960E+00   0.0000000000000000E+00   0.9844102509529790E+00   0.0000000000000000E+00   0.9865477503290631E+00   0.0000000000000000E+00 
          54           1   0.6078250399862248E-01   0.0000000000000000E+00   0.3043444988155834E-01  -0.2064860030587630E-24   0.1000000000000002E+01   0.0000000000000000E+00   0.1000000000000002E+01   0.0000000000000000E+00   0.1016241625372892E+01   0.0000000000000000E+00   0.1014918733400953E+01   0.0000000000000000E+00   0.1016065878716625E+01   0.0000000000000000E+00   0.1013556266508164E+01   0.0000000000000000E+00 
          55           1   0.5870127145656166E-01   0.0000000000000000E+00   0.2938721025597772E-01  -0.3715913516958963E-24   0.1000000000000003E+01   0.0000000000000000E+00   0.1000000000000003E+01   0.0000000000000000E+00   0.9886987183788348E+00   0.0000000000000000E+00   0.9843167482428593E+00   0.0000000000000000E+00   0.9845248872946427E+00   0.0000000000000000E+00   0.9837583746271144E+00   0.0000000000000000E+00 
          56           1   0.6894415317780907E-01   0.0000000000000000E+00   0.3452135451638845E-01  -0.5048772902308298E-24   0.1015683251757147E+01   0.0000000000000000E+00   0.1010117824320712E+01   0.0000000000000000E+00   0.1013146157234749E+01   0.0000000000000000E+00   0.1000000000000003E+01   0.0000000000000000E+00   0.1015576887595767E+01   0.0000000000000000E+00   0.1014420032269450E+01   0.0000000000000000E+00 
          57           1   0.5987444056694705E-01   0.0000000000000000E+00   0.2998312124553167E-01   0.2100253467104345E-25   0.9843404153031694E+00   0.0000000000000000E+00   0.1000000000000002E+01   0.0000000000000000E+00   0.9838302405759929E+00   0.0000000000000000E+00   0.1000000000000002E+01   0.0000000000000000E+00   0.9851010608939214E+00   0.0000000000000000E+00   0.9868538426599789E+00   0.0000000000000000E+00 
          58           1   0.8144096769181797E-01   0.0000000000000000E+00   0.4077326680049692E-01  -0.1858289597679069E-24   0.1014941763961195E+01   0.0000000000000000E+00   0.1014898939106084E+01   0.0000000000000000E+00   0.1015582061413992E+01   0.0000000000000000E+00   0.1011409098266723E+01   0.0000000000000000E+00   0.1010577055968394E+01   0.0000000000000000E+00   0.1014032048975443E+01   0.0000000000000000E+00 
          59           1   0.6017093053599958E-01   0.0000000000000000E+00   0.3014564432310142E-01  -0.5795918813802992E-24   0.1000000000000003E+01   0.0000000000000000E+00   0.9843411292947475E+00   0.0000000000000000E+00   0.9845567964397999E+00   0.0000000000000000E+00   0.9850582360388102E+00   0.0000000000000000E+00   0.1000000000000003E+01   0.0000000000000000E+00   0.9858729076906537E+00   0.0000000000000000E+00 
          60           1   0.6853649100502443E-01   0.0000000000000000E+00   0.3430876761716528E-01   0.2637445885998910E-24   0.1000000000000003E+01   0.0000000000000000E+00   0.1010937264550689E+01   0.0000000000000000E+00   0.1014979490699389E+01   0.0000000000000000E+00   0.1015659584696835E+01   0.0000000000000000E+00   0.1015658870705258E+01   0.0000000000000000E+00   0.1011301280352867E+01   0.0000000000000000E+00 
          61           1   0.7148983901608946E-01   0.0000000000000000E+00   0.3579818430328198E-01   0.3618559817383991E-24   0.1000000000000002E+01   0.0000000000000000E+00   0.9872494193610863E+00   0.0000000000000000E+00   0.9864437334968444E+00   0.0000000000000000E+00   0.9845788740321124E+00   0.0000000000000000E+00   0.9852176247852190E+00   0.0000000000000000E+00   0.9850205093086611E+00   0.0000000000000000E+00 
          62           1   0.7322056893761533E-01   0.0000000000000000E+00   0.3667120691878779E-01   0.6242275723635078E-26   0.1000000000000002E+01   0.0000000000000000E+00   0.1014782375214786E+01   0.0000000000000000E+00   0.1015109239228110E+01   0.0000000000000000E+00   0.1016140771842236E+01   0.0000000000000000E+00   0.1011744978848117E+01   0.0000000000000000E+00   0.1015443203804379E+01   0.0000000000000000E+00 
          63           1   0.4857627574769860E-01   0.0000000000000000E+00   0.2432148299397009E-01  -0.4329773518957358E-24   0.9838592281577665E+00   0.0000000000000000E+00   0.9831465574791176E+00   0.0000000000000000E+00   0.1000000000000004E+01   0.0000000000000000E+00   0.1000000000000004E+01   0.0000000000000000E+00   0.1000000000000004E+01   0.0000000000000000E+00   0.9844179386154276E+00   0.0000000000000000E+00 
          64           1   0.6189657766161064E-01   0.0000000000000000E+00   0.3098675124387159E-01   0.5331437524374866E-25   0.1015421125967898E+01   0.0000000000000000E+00   0.1000000000000004E+01   0.0000000000000000E+00   0.1013452249646356E+01   0.0000000000000000E+00   0.1000000000000004E+01   0.0000000000000000E+00   0.1016853442520889E+01   0.0000000000000000E+00   0.1016169759526482E+01   0.0000000000000000E+00 
