# Supplementary material for: Lattice quantum electrodynamics in (3+1)-dimensions at finite density with tensor networks
Source: Nat Commun. 2021 Jun 14;12:3600. doi: 10.1038/s41467-021-23646-3 (PMC8203653; doi:10.1038/s41467-021-23646-3)
Supplement: Supplementary file 2 — Source Data [file 41467_2021_23646_MOESM2_ESM.zip › Source_Data/observables_l_3d.out]

           1           1   0.9959154275258102E+00   0.0000000000000000E+00   0.4979737878120226E+00   0.2657482317631341E-22   0.9999999990406998E+00   0.0000000000000000E+00   0.1000000000183423E+01   0.0000000000000000E+00   0.9999999999628424E+00   0.0000000000000000E+00   0.4144351459179046E-02   0.0000000000000000E+00   0.9999661193772464E+00   0.0000000000000000E+00   0.9999741024375471E+00   0.0000000000000000E+00 
           2           1   0.9666102168102206E-03   0.0000000000000000E+00   0.4916593832292306E-03  -0.1676352633647496E-27   0.1000000000488090E+01   0.0000000000000000E+00   0.1000033880495580E+01   0.0000000000000000E+00   0.9999999999451478E+00   0.0000000000000000E+00   0.1000899775150017E+01   0.0000000000000000E+00   0.1000000000087472E+01   0.0000000000000000E+00   0.1000032954037150E+01   0.0000000000000000E+00 
           3           1   0.9959836307406860E+00   0.0000000000000000E+00   0.4980080082118842E+00  -0.2641836928254616E-22   0.9999999989213942E+00   0.0000000000000000E+00   0.9999750515981267E+00   0.0000000000000000E+00   0.9999670443673301E+00   0.0000000000000000E+00   0.4074274697870855E-02   0.0000000000000000E+00   0.9999999998413391E+00   0.0000000000000000E+00   0.9999999998273206E+00   0.0000000000000000E+00 
           4           1   0.1874451932795155E-02   0.0000000000000000E+00   0.9611432900483635E-03   0.1532004465163249E-28   0.1000000004816866E+01   0.0000000000000000E+00   0.9999999964102330E+00   0.0000000000000000E+00   0.1000025896158905E+01   0.0000000000000000E+00   0.1001823606085400E+01   0.0000000000000000E+00   0.1000024948346783E+01   0.0000000000000000E+00   0.1000000000108663E+01   0.0000000000000000E+00 
           5           1   0.9374979839397752E+00   0.0000000000000000E+00   0.5000711366947980E+00  -0.4763938563774847E-21   0.9981763946728445E+00   0.0000000000000000E+00   0.9999999997672521E+00   0.0000000000000000E+00   0.1015795560179061E+01   0.0000000000000000E+00   0.3307769984770788E-01   0.0000000000000000E+00   0.1015452361588962E+01   0.0000000000000000E+00   0.9999999999994998E+00   0.0000000000000000E+00 
           6           1   0.9373945525234019E+00   0.0000000000000000E+00   0.1500250599147395E+01   0.5713404172333463E-16   0.1995925726695746E+01   0.0000000000000000E+00   0.9845476384112883E+00   0.0000000000000000E+00   0.9839702066238443E+00   0.0000000000000000E+00   0.2332858525349768E-10   0.0000000000000000E+00   0.1000000000000283E+01   0.0000000000000000E+00   0.1972950980763744E+01   0.0000000000000000E+00 
           7           1   0.9440494579408372E+00   0.0000000000000000E+00   0.5296935755473889E+00  -0.1452195315803202E-19   0.9991002247402322E+00   0.0000000000000000E+00   0.1016439544328712E+01   0.0000000000000000E+00   0.6180998977802592E-07   0.0000000000000000E+00   0.1008757469027002E+01   0.0000000000000000E+00   0.1015623449370261E+01   0.0000000000000000E+00   0.1016029792773208E+01   0.0000000000000000E+00 
           8           1   0.9475201929776736E+00   0.0000000000000000E+00   0.5221364242307324E+00  -0.9005308211777584E-21   0.1995855649274982E+01   0.0000000000000000E+00   0.9999999759874914E+00   0.0000000000000000E+00   0.9999999646762533E+00   0.0000000000000000E+00   0.9838997079412963E+00   0.0000000000000000E+00   0.9835604553590989E+00   0.0000000000000000E+00   0.9842044397277991E+00   0.0000000000000000E+00 
           9           1   0.9549288131780461E+00   0.0000000000000000E+00   0.5192645652435650E+00   0.2713360752791153E-20   0.1016100292085100E+01   0.0000000000000000E+00   0.9999999976904376E+00   0.0000000000000000E+00   0.1000000004937815E+01   0.0000000000000000E+00   0.4090638067157886E-02   0.0000000000000000E+00   0.1008630420601462E+01   0.0000000000000000E+00   0.1016249833431495E+01   0.0000000000000000E+00 
          10           1   0.9238909000686409E+00   0.0000000000000000E+00   0.5072389781842387E+00   0.1442291329066358E-20   0.1966922299554863E+01   0.0000000000000000E+00   0.9999999976712866E+00   0.0000000000000000E+00   0.9837501666417441E+00   0.0000000000000000E+00   0.1002116697314154E+01   0.0000000000000000E+00   0.9855467977685104E+00   0.0000000000000000E+00   0.9855549411087215E+00   0.0000000000000000E+00 
          11           1   0.4577198923745319E-02   0.0000000000000000E+00   0.2405043006173011E-02  -0.5226896926795650E-25   0.9978833020804272E+00   0.0000000000000000E+00   0.9999999953135854E+00   0.0000000000000000E+00   0.9987698226670900E+00   0.0000000000000000E+00   0.9999999970097032E+00   0.0000000000000000E+00   0.9987696840069741E+00   0.0000000000000000E+00   0.9999999999900548E+00   0.0000000000000000E+00 
          12           1   0.9864273955237501E+00   0.0000000000000000E+00   0.5039626670260735E+00   0.1118007662039496E-18   0.1995909361782503E+01   0.0000000000000000E+00   0.1000000005078730E+01   0.0000000000000000E+00   0.1000000002466469E+01   0.0000000000000000E+00   0.1000000001052938E+01   0.0000000000000000E+00   0.9892878477427962E+00   0.0000000000000000E+00   0.1001230177391414E+01   0.0000000000000000E+00 
          13           1   0.5801449665155302E+00   0.0000000000000000E+00   0.3225909358710783E+00   0.6476691599481660E-23   0.3873622026156638E+00   0.0000000000000000E+00   0.1010712152604664E+01   0.0000000000000000E+00   0.1000000130207623E+01   0.0000000000000000E+00   0.9999998666082882E+00   0.0000000000000000E+00   0.1011059468445701E+01   0.0000000000000000E+00   0.1010721212987263E+01   0.0000000000000000E+00 
          14           1   0.9866499822966559E+00   0.0000000000000000E+00   0.5040807231068695E+00   0.5420714366429563E-19   0.1996140626005621E+01   0.0000000000000000E+00   0.1001230563461215E+01   0.0000000000000000E+00   0.9892787876277314E+00   0.0000000000000000E+00   0.1000000003289469E+01   0.0000000000000000E+00   0.1000000000906623E+01   0.0000000000000000E+00   0.1000000000989804E+01   0.0000000000000000E+00 
          15           1   0.9257241663864693E+00   0.0000000000000000E+00   0.1498651637907946E+01  -0.2054581209329589E-16   0.1999999999624378E+01   0.0000000000000000E+00   0.1014453201881786E+01   0.0000000000000000E+00   0.9257239576724325E+00   0.0000000000000000E+00   0.3859367854830863E-02   0.0000000000000000E+00   0.1166428049273761E+00   0.0000000000000000E+00   0.1013596501646488E+01   0.0000000000000000E+00 
          16           1   0.6695257049869893E+00   0.0000000000000000E+00   0.3614151796455392E+00  -0.3010364945843028E-21   0.9912425311116883E+00   0.0000000000000000E+00   0.9913693309283488E+00   0.0000000000000000E+00   0.1000000000046634E+01   0.0000000000000000E+00   0.1612637800501026E+01   0.0000000000000000E+00   0.1000000000032772E+01   0.0000000000000000E+00   0.1074276042359620E+01   0.0000000000000000E+00 
          17           1   0.9504276238213725E+00   0.0000000000000000E+00   0.5208562990827331E+00  -0.1672036283225789E-21   0.1014692380158081E+01   0.0000000000000000E+00   0.9999999999941371E+00   0.0000000000000000E+00   0.9999999999999554E+00   0.0000000000000000E+00   0.4080766465687222E-02   0.0000000000000000E+00   0.1016532151542289E+01   0.0000000000000000E+00   0.1014267078012463E+01   0.0000000000000000E+00 
          18           1   0.8905981861779397E+00   0.0000000000000000E+00   0.4885708802491705E+00  -0.1325253189603799E-19   0.9852896143524192E+00   0.0000000000000000E+00   0.1883357260139121E+01   0.0000000000000000E+00   0.9857329219889860E+00   0.0000000000000000E+00   0.1049786810149028E+01   0.0000000000000000E+00   0.9864315795307703E+00   0.0000000000000000E+00   0.1000000000011174E+01   0.0000000000000000E+00 
          19           1   0.4915074539462014E-01   0.0000000000000000E+00   0.2627205717524855E-01  -0.4644523418124893E-25   0.9502131839299603E+00   0.0000000000000000E+00   0.1000000000405459E+01   0.0000000000000000E+00   0.9998377121021191E+00   0.0000000000000000E+00   0.1000000004235061E+01   0.0000000000000000E+00   0.1000798353883238E+01   0.0000000000000000E+00   0.1000000000041990E+01   0.0000000000000000E+00 
          20           1   0.9861126017602786E+00   0.0000000000000000E+00   0.5049576604673917E+00  -0.1075209384784291E-18   0.1995919225234928E+01   0.0000000000000000E+00   0.9889405057427578E+00   0.0000000000000000E+00   0.1000000123984066E+01   0.0000000000000000E+00   0.9999999017799530E+00   0.0000000000000000E+00   0.1001090554223224E+01   0.0000000000000000E+00   0.1000162290787219E+01   0.0000000000000000E+00 
          21           1   0.2098774722865672E-02   0.0000000000000000E+00   0.1100080597347393E-02   0.5127587442901889E-25   0.9990952582805647E+00   0.0000000000000000E+00   0.9989094503502138E+00   0.0000000000000000E+00   0.1000000001197775E+01   0.0000000000000000E+00   0.9999999995354880E+00   0.0000000000000000E+00   0.9999999994432051E+00   0.0000000000000000E+00   0.9998965164607931E+00   0.0000000000000000E+00 
          22           1   0.9952623151682228E+00   0.0000000000000000E+00   0.4984781170815351E+00   0.6567922485095093E-20   0.1995957183087969E+01   0.0000000000000000E+00   0.9992016474368683E+00   0.0000000000000000E+00   0.1000103483744666E+01   0.0000000000000000E+00   0.1000000005842041E+01   0.0000000000000000E+00   0.9999999947351710E+00   0.0000000000000000E+00   0.1000000000311596E+01   0.0000000000000000E+00 
          23           1   0.9372716859723847E+00   0.0000000000000000E+00   0.5275114508110286E+00  -0.1965400592827228E-20   0.1014289691753765E+01   0.0000000000000000E+00   0.1013569047943351E+01   0.0000000000000000E+00   0.1015747615570070E+01   0.0000000000000000E+00   0.4042815824230156E-02   0.0000000000000000E+00   0.1000000054537518E+01   0.0000000000000000E+00   0.1015079088389806E+01   0.0000000000000000E+00 
          24           1   0.9508278821808520E+00   0.0000000000000000E+00   0.5255493051748772E+00  -0.3591896383800453E-22   0.9822029644985014E+00   0.0000000000000000E+00   0.9834678489979450E+00   0.0000000000000000E+00   0.1465792559848073E+01   0.0000000000000000E+00   0.1000904741485115E+01   0.0000000000000000E+00   0.1534207382450081E+01   0.0000000000000000E+00   0.9842523848900721E+00   0.0000000000000000E+00 
          25           1   0.9516723593834795E+00   0.0000000000000000E+00   0.5251066646502573E+00  -0.1666214887421247E-19   0.9991078767834304E+00   0.0000000000000000E+00   0.1015586687826293E+01   0.0000000000000000E+00   0.2338116705723372E+00   0.0000000000000000E+00   0.1017797024217295E+01   0.0000000000000000E+00   0.7661883337811745E+00   0.0000000000000000E+00   0.1015836047424766E+01   0.0000000000000000E+00 
          26           1   0.9578840735893568E-03   0.0000000000000000E+00   0.4881902826842923E-03  -0.6627521951417340E-27   0.9999999980795456E+00   0.0000000000000000E+00   0.1000032527107189E+01   0.0000000000000000E+00   0.9999999996263470E+00   0.0000000000000000E+00   0.1000892123034635E+01   0.0000000000000000E+00   0.9999999988419694E+00   0.0000000000000000E+00   0.1000033237373083E+01   0.0000000000000000E+00 
          27           1   0.9960267872965635E+00   0.0000000000000000E+00   0.4980267200264372E+00  -0.1677878575665765E-22   0.1000000000261363E+01   0.0000000000000000E+00   0.9999999999972629E+00   0.0000000000000000E+00   0.9999999997227280E+00   0.0000000000000000E+00   0.4033451892416186E-02   0.0000000000000000E+00   0.9999674731269930E+00   0.0000000000000000E+00   0.9999722876964663E+00   0.0000000000000000E+00 
          28           1   0.9348296014426487E+00   0.0000000000000000E+00   0.5286066997732736E+00  -0.8469329053643045E-21   0.1995966548100337E+01   0.0000000000000000E+00   0.9843765469525056E+00   0.0000000000000000E+00   0.9999999999974741E+00   0.0000000000000000E+00   0.9853076287950290E+00   0.0000000000000000E+00   0.9844133122222322E+00   0.0000000000000000E+00   0.9847655653683891E+00   0.0000000000000000E+00 
          29           1   0.9403908080343306E+00   0.0000000000000000E+00   0.5005612271143016E+00   0.3176076262621196E-21   0.9984694523599954E+00   0.0000000000000000E+00   0.9999999999705685E+00   0.0000000000000000E+00   0.1015234434747050E+01   0.0000000000000000E+00   0.1014709751627720E+01   0.0000000000000000E+00   0.3119555327049889E-01   0.0000000000000000E+00   0.9999999999815283E+00   0.0000000000000000E+00 
          30           1   0.1586703431484221E-02   0.0000000000000000E+00   0.8117934768301037E-03  -0.2164478595367173E-28   0.9999999800242916E+00   0.0000000000000000E+00   0.1000000000005775E+01   0.0000000000000000E+00   0.1000027712680983E+01   0.0000000000000000E+00   0.1001530547617317E+01   0.0000000000000000E+00   0.1000028463088942E+01   0.0000000000000000E+00   0.1000000000005972E+01   0.0000000000000000E+00 
          31           1   0.9959933609734590E+00   0.0000000000000000E+00   0.4980103077122843E+00   0.4660930982760273E-23   0.9999998770998714E+00   0.0000000000000000E+00   0.9999715367810547E+00   0.0000000000000000E+00   0.9999667627211767E+00   0.0000000000000000E+00   0.4068363604702403E-02   0.0000000000000000E+00   0.1000000098906874E+01   0.0000000000000000E+00   0.9999999999057938E+00   0.0000000000000000E+00 
          32           1   0.9346103950298271E+00   0.0000000000000000E+00   0.1497463419656130E+01  -0.8420623536120268E-21   0.1995931636352338E+01   0.0000000000000000E+00   0.1968804446098372E+01   0.0000000000000000E+00   0.9841639519705775E+00   0.0000000000000000E+00   0.9857103158273945E+00   0.0000000000000000E+00   0.4470258070754504E-07   0.0000000000000000E+00   0.1000000000070929E+01   0.0000000000000000E+00 
          33           1   0.9519770559155907E+00   0.0000000000000000E+00   0.5249201526364410E+00   0.2679385584131166E-19   0.9991209214047834E+00   0.0000000000000000E+00   0.1015632339367587E+01   0.0000000000000000E+00   0.9999999992180825E+00   0.0000000000000000E+00   0.1016946540513574E+01   0.0000000000000000E+00   0.1054166446005346E-06   0.0000000000000000E+00   0.1016323038150524E+01   0.0000000000000000E+00 
          34           1   0.9461272558762702E-03   0.0000000000000000E+00   0.4825169163688863E-03   0.3403587255011150E-26   0.9999999833191844E+00   0.0000000000000000E+00   0.1000032685470431E+01   0.0000000000000000E+00   0.9999999999936632E+00   0.0000000000000000E+00   0.1000879077554461E+01   0.0000000000000000E+00   0.9999999152768434E+00   0.0000000000000000E+00   0.1000034465628078E+01   0.0000000000000000E+00 
          35           1   0.9960178683892037E+00   0.0000000000000000E+00   0.4980177342045336E+00  -0.1591561184985856E-23   0.9999999999689927E+00   0.0000000000000000E+00   0.1000000000009750E+01   0.0000000000000000E+00   0.9999999999977092E+00   0.0000000000000000E+00   0.4047313891807528E-02   0.0000000000000000E+00   0.9999673145055915E+00   0.0000000000000000E+00   0.9999675032333872E+00   0.0000000000000000E+00 
          36           1   0.9367958034200605E+00   0.0000000000000000E+00   0.5275886907919096E+00  -0.5824348416549814E-21   0.1995952686102906E+01   0.0000000000000000E+00   0.9861081881821590E+00   0.0000000000000000E+00   0.9999999999972931E+00   0.0000000000000000E+00   0.9859690722636637E+00   0.0000000000000000E+00   0.9843676601211242E+00   0.0000000000000000E+00   0.9843981967490361E+00   0.0000000000000000E+00 
          37           1   0.9512348740371808E+00   0.0000000000000000E+00   0.5253212815111592E+00   0.7967744671241247E-19   0.9990930070110791E+00   0.0000000000000000E+00   0.9999999983407031E+00   0.0000000000000000E+00   0.1015601800975849E+01   0.0000000000000000E+00   0.1017777556665487E+01   0.0000000000000000E+00   0.1016292727448693E+01   0.0000000000000000E+00   0.3551383736882382E-07   0.0000000000000000E+00 
          38           1   0.9737123276839218E-03   0.0000000000000000E+00   0.4967621850637110E-03  -0.1376117559300461E-25   0.9999999183685012E+00   0.0000000000000000E+00   0.9999999999543860E+00   0.0000000000000000E+00   0.1000032496727270E+01   0.0000000000000000E+00   0.1000906990800704E+01   0.0000000000000000E+00   0.1000034253709898E+01   0.0000000000000000E+00   0.1000000052759755E+01   0.0000000000000000E+00 
          39           1   0.9959130104355184E+00   0.0000000000000000E+00   0.4979653172680558E+00  -0.3271483383723081E-23   0.9999999998422537E+00   0.0000000000000000E+00   0.9999657462237019E+00   0.0000000000000000E+00   0.9999655343901961E+00   0.0000000000000000E+00   0.4155708953697200E-02   0.0000000000000000E+00   0.1000000000079803E+01   0.0000000000000000E+00   0.1000000000069926E+01   0.0000000000000000E+00 
          40           1   0.9480068371983208E+00   0.0000000000000000E+00   0.5218675205848501E+00   0.1828216916597585E-24   0.1995844291042041E+01   0.0000000000000000E+00   0.9837072730778247E+00   0.0000000000000000E+00   0.9836769610149971E+00   0.0000000000000000E+00   0.9847783127553198E+00   0.0000000000000000E+00   0.9999999998268566E+00   0.0000000000000000E+00   0.9999999994757636E+00   0.0000000000000000E+00 
          41           1   0.9487229256487837E+00   0.0000000000000000E+00   0.5215063912421918E+00   0.2400822274255945E-21   0.1015221686945198E+01   0.0000000000000000E+00   0.1016323810802668E+01   0.0000000000000000E+00   0.1015569856304675E+01   0.0000000000000000E+00   0.4161709518981670E-02   0.0000000000000000E+00   0.1000000006060203E+01   0.0000000000000000E+00   0.1000000004711818E+01   0.0000000000000000E+00 
          42           1   0.9385885829857249E+00   0.0000000000000000E+00   0.5318346442991646E+00   0.2733050154483754E-19   0.9830534591443244E+00   0.0000000000000000E+00   0.9850938938508127E+00   0.0000000000000000E+00   0.9849208588497899E+00   0.0000000000000000E+00   0.1001090239745376E+01   0.0000000000000000E+00   0.1999999987518690E+01   0.0000000000000000E+00   0.9844301438682121E+00   0.0000000000000000E+00 
          43           1   0.1155531534690323E-02   0.0000000000000000E+00   0.5887657161507304E-03  -0.1807862575974279E-27   0.9989097601054926E+00   0.0000000000000000E+00   0.9999683172966567E+00   0.0000000000000000E+00   0.9999999999240178E+00   0.0000000000000000E+00   0.1000000001069144E+01   0.0000000000000000E+00   0.9999999984361427E+00   0.0000000000000000E+00   0.9999663916294057E+00   0.0000000000000000E+00 
          44           1   0.9959062644870929E+00   0.0000000000000000E+00   0.4979629696244512E+00   0.8176513859657925E-24   0.1995838290183362E+01   0.0000000000000000E+00   0.1000034365415838E+01   0.0000000000000000E+00   0.1000033608529660E+01   0.0000000000000000E+00   0.1000000003531831E+01   0.0000000000000000E+00   0.1000000003235846E+01   0.0000000000000000E+00   0.9999999935858589E+00   0.0000000000000000E+00 
          45           1   0.9759354740406191E-03   0.0000000000000000E+00   0.4975349314122697E-03  -0.3013803898520780E-26   0.9990910192155056E+00   0.0000000000000000E+00   0.9999999999456457E+00   0.0000000000000000E+00   0.9999674094252575E+00   0.0000000000000000E+00   0.9999999982469244E+00   0.0000000000000000E+00   0.9999656344960871E+00   0.0000000000000000E+00   0.1000000003188718E+01   0.0000000000000000E+00 
          46           1   0.9960132533603320E+00   0.0000000000000000E+00   0.4980164449636862E+00   0.1165126089622667E-24   0.1995948978268623E+01   0.0000000000000000E+00   0.1000000000152403E+01   0.0000000000000000E+00   0.1000000000155037E+01   0.0000000000000000E+00   0.1000000001555675E+01   0.0000000000000000E+00   0.1000031682570738E+01   0.0000000000000000E+00   0.1000032590649948E+01   0.0000000000000000E+00 
          47           1   0.9373115767288223E+00   0.0000000000000000E+00   0.5273311642408042E+00   0.9727332193073268E-21   0.1014030927997018E+01   0.0000000000000000E+00   0.1014073073362266E+01   0.0000000000000000E+00   0.1000000000010589E+01   0.0000000000000000E+00   0.4051021123566092E-02   0.0000000000000000E+00   0.1014906106142854E+01   0.0000000000000000E+00   0.1015627294626273E+01   0.0000000000000000E+00 
          48           1   0.9511803166434886E+00   0.0000000000000000E+00   0.5253485542924210E+00   0.2784615752630741E-19   0.9822224432530012E+00   0.0000000000000000E+00   0.1000000000037503E+01   0.0000000000000000E+00   0.9843727054069330E+00   0.0000000000000000E+00   0.1000908978972048E+01   0.0000000000000000E+00   0.9836761892796897E+00   0.0000000000000000E+00   0.1999999999685290E+01   0.0000000000000000E+00 
          49           1   0.9359417267191398E+00   0.0000000000000000E+00   0.1500704106186408E+01  -0.7752002255185116E-17   0.1015961404035556E+01   0.0000000000000000E+00   0.1016755775318208E+01   0.0000000000000000E+00   0.2726385944883430E-01   0.0000000000000000E+00   0.4077324413260947E-02   0.0000000000000000E+00   0.9999999999253725E+00   0.0000000000000000E+00   0.1999999910133369E+01   0.0000000000000000E+00 
          50           1   0.9188777415003828E+00   0.0000000000000000E+00   0.5150575082825783E+00   0.5369202745055111E-19   0.9860168906570592E+00   0.0000000000000000E+00   0.9860783311461265E+00   0.0000000000000000E+00   0.9864034982726785E+00   0.0000000000000000E+00   0.1001715951151172E+01   0.0000000000000000E+00   0.9859269293251800E+00   0.0000000000000000E+00   0.1972736140941698E+01   0.0000000000000000E+00 
          51           1   0.1771751527028292E-02   0.0000000000000000E+00   0.9048965023853595E-03   0.4850181340465973E-26   0.9982840460173911E+00   0.0000000000000000E+00   0.9999724361711329E+00   0.0000000000000000E+00   0.9999999999652543E+00   0.0000000000000000E+00   0.1000000087506851E+01   0.0000000000000000E+00   0.9999999999638461E+00   0.0000000000000000E+00   0.9999716788399846E+00   0.0000000000000000E+00 
          52           1   0.9959859466376515E+00   0.0000000000000000E+00   0.4980053148892966E+00   0.8261283577588303E-23   0.1995922676186845E+01   0.0000000000000000E+00   0.1000034948455967E+01   0.0000000000000000E+00   0.1000028321266089E+01   0.0000000000000000E+00   0.9999999485013822E+00   0.0000000000000000E+00   0.1000000000142823E+01   0.0000000000000000E+00   0.1000000052075380E+01   0.0000000000000000E+00 
          53           1   0.6542428326265657E-03   0.0000000000000000E+00   0.3335789879627795E-03   0.9407154754285657E-28   0.9994147896439063E+00   0.0000000000000000E+00   0.1000000034955903E+01   0.0000000000000000E+00   0.9999658254974887E+00   0.0000000000000000E+00   0.1000000024563279E+01   0.0000000000000000E+00   0.9999650518264876E+00   0.0000000000000000E+00   0.1000000030679521E+01   0.0000000000000000E+00 
          54           1   0.9960230310992384E+00   0.0000000000000000E+00   0.4980237573413354E+00   0.1014959932415766E-23   0.1995961276546639E+01   0.0000000000000000E+00   0.1000000014971386E+01   0.0000000000000000E+00   0.1000000000131660E+01   0.0000000000000000E+00   0.1000000000661492E+01   0.0000000000000000E+00   0.1000027564241762E+01   0.0000000000000000E+00   0.1000034174545484E+01   0.0000000000000000E+00 
          55           1   0.9354229857386671E+00   0.0000000000000000E+00   0.5283015186685338E+00  -0.8744609250737220E-21   0.1015688436462480E+01   0.0000000000000000E+00   0.1000000057822093E+01   0.0000000000000000E+00   0.1014445057016718E+01   0.0000000000000000E+00   0.4038722707994710E-02   0.0000000000000000E+00   0.1013921669689547E+01   0.0000000000000000E+00   0.1016483070558645E+01   0.0000000000000000E+00 
          56           1   0.9673462022855350E+00   0.0000000000000000E+00   0.5169364494902249E+00  -0.3358822076144297E-19   0.1000000000049660E+01   0.0000000000000000E+00   0.1347969180298888E+01   0.0000000000000000E+00   0.9835169294117264E+00   0.0000000000000000E+00   0.1000585210764576E+01   0.0000000000000000E+00   0.9832442265524362E+00   0.0000000000000000E+00   0.1652030655203929E+01   0.0000000000000000E+00 
          57           1   0.6130190943790064E+00   0.0000000000000000E+00   0.3237065515348088E+00  -0.3324499797051005E-21   0.3717699783144024E+00   0.0000000000000000E+00   0.1000000000796957E+01   0.0000000000000000E+00   0.1007611650414441E+01   0.0000000000000000E+00   0.9999999999683112E+00   0.0000000000000000E+00   0.1007599274934865E+01   0.0000000000000000E+00   0.1000000001182849E+01   0.0000000000000000E+00 
          58           1   0.9564784764658776E+00   0.0000000000000000E+00   0.5186955016568108E+00   0.2698769474809602E-19   0.1995918620240756E+01   0.0000000000000000E+00   0.9924007250327791E+00   0.0000000000000000E+00   0.9841205368106236E+00   0.0000000000000000E+00   0.9840385964121448E+00   0.0000000000000000E+00   0.1000000000008683E+01   0.0000000000000000E+00   0.9999999979509264E+00   0.0000000000000000E+00 
          59           1   0.9152317801197926E+00   0.0000000000000000E+00   0.5173158269189601E+00  -0.7315634929389743E-20   0.9980574189382957E+00   0.0000000000000000E+00   0.1015907398554001E+01   0.0000000000000000E+00   0.2704902217437331E-01   0.0000000000000000E+00   0.1013983112518554E+01   0.0000000000000000E+00   0.1013891804503851E+01   0.0000000000000000E+00   0.1015879463183155E+01   0.0000000000000000E+00 
          60           1   0.9567127762116252E+00   0.0000000000000000E+00   0.5185719773502574E+00  -0.1324781746942467E-19   0.1995920253402081E+01   0.0000000000000000E+00   0.9999999999811737E+00   0.0000000000000000E+00   0.9999999999995091E+00   0.0000000000000000E+00   0.9843115717910187E+00   0.0000000000000000E+00   0.9840926014586499E+00   0.0000000000000000E+00   0.9923883495703341E+00   0.0000000000000000E+00 
          61           1   0.9859028463376350E+00   0.0000000000000000E+00   0.5041746436971944E+00  -0.2418510549290329E-23   0.1000000027313954E+01   0.0000000000000000E+00   0.1000000028275623E+01   0.0000000000000000E+00   0.9999999994762716E+00   0.0000000000000000E+00   0.4079743536380714E-02   0.0000000000000000E+00   0.9988304359037217E+00   0.0000000000000000E+00   0.1011186919152405E+01   0.0000000000000000E+00 
          62           1   0.4295108176265542E-02   0.0000000000000000E+00   0.2193638834019950E-02  -0.4608902695046455E-25   0.9999999446132302E+00   0.0000000000000000E+00   0.1001169563898817E+01   0.0000000000000000E+00   0.1000000000127993E+01   0.0000000000000000E+00   0.1001942581993115E+01   0.0000000000000000E+00   0.1000000000193329E+01   0.0000000000000000E+00   0.1001183017345642E+01   0.0000000000000000E+00 
          63           1   0.9858991753149566E+00   0.0000000000000000E+00   0.5041879806851896E+00  -0.6440153721950603E-24   0.1000000003636337E+01   0.0000000000000000E+00   0.1011202453986856E+01   0.0000000000000000E+00   0.9988169821352375E+00   0.0000000000000000E+00   0.4081381470943899E-02   0.0000000000000000E+00   0.9999999995800690E+00   0.0000000000000000E+00   0.1000000003866886E+01   0.0000000000000000E+00 
          64           1   0.6058406320383025E+00   0.0000000000000000E+00   0.3253358125967055E+00  -0.5708886575035942E-25   0.9999999969264195E+00   0.0000000000000000E+00   0.9999999984295265E+00   0.0000000000000000E+00   0.9888130770472163E+00   0.0000000000000000E+00   0.1628230014878713E+01   0.0000000000000000E+00   0.9887975458811722E+00   0.0000000000000000E+00   0.9999999988657595E+00   0.0000000000000000E+00 
