# Supplementary material for: Lattice quantum electrodynamics in (3+1)-dimensions at finite density with tensor networks
Source: Nat Commun. 2021 Jun 14;12:3600. doi: 10.1038/s41467-021-23646-3 (PMC8203653; doi:10.1038/s41467-021-23646-3)
Supplement: Supplementary file 2 — Source Data [file 41467_2021_23646_MOESM2_ESM.zip › Source_Data/observables_l_2a.out]

           1           1   0.9301178186335073E+00   0.0000000000000000E+00   0.5145959499574586E+00  -0.1631326082173490E-20   0.2044091844519669E-01   0.0000000000000000E+00   0.1009163937588824E+01   0.0000000000000000E+00   0.9999999999999998E+00   0.0000000000000000E+00   0.1013506508109384E+01   0.0000000000000000E+00   0.1013641010737725E+01   0.0000000000000000E+00   0.1013129806485362E+01   0.0000000000000000E+00
           2           1   0.9318439362812035E+00   0.0000000000000000E+00   0.5162094747776504E+00  -0.1852990247455002E-20   0.9898347358374353E+00   0.0000000000000000E+00   0.9863589892622755E+00   0.0000000000000000E+00   0.9999999999999998E+00   0.0000000000000000E+00   0.9868389014599471E+00   0.0000000000000000E+00   0.1982039460530343E+01   0.0000000000000000E+00   0.9867718491912012E+00   0.0000000000000000E+00
           3           1   0.9241498759994573E+00   0.0000000000000000E+00   0.5149610930633653E+00  -0.2639223871507500E-22   0.1011122915086016E+01   0.0000000000000000E+00   0.2300097136165946E-01   0.0000000000000000E+00   0.1013228150808799E+01   0.0000000000000000E+00   0.1013219502881689E+01   0.0000000000000000E+00   0.1007890737028701E+01   0.0000000000000000E+00   0.1007387846833679E+01   0.0000000000000000E+00
           4           1   0.9228151535384808E+00   0.0000000000000000E+00   0.5156326017095776E+00  -0.2604845176383859E-21   0.9899251430002290E+00   0.0000000000000000E+00   0.9915550678315707E+00   0.0000000000000000E+00   0.9868701935146376E+00   0.0000000000000000E+00   0.9867475780941051E+00   0.0000000000000000E+00   0.1976999028638340E+01   0.0000000000000000E+00   0.9907181424595985E+00   0.0000000000000000E+00
           5           1   0.9323241709908316E+00   0.0000000000000000E+00   0.5147944225280496E+00   0.7462604434160859E-21   0.1013252421905895E+01   0.0000000000000000E+00   0.1008127277815117E+01   0.0000000000000000E+00   0.1013592245559673E+01   0.0000000000000000E+00   0.1910565594431828E-01   0.0000000000000000E+00   0.1013598227784166E+01   0.0000000000000000E+00   0.9999999999999999E+00   0.0000000000000000E+00
           6           1   0.9295104564377681E+00   0.0000000000000000E+00   0.5131511450050351E+00  -0.4420238918014759E-21   0.9867804971183107E+00   0.0000000000000000E+00   0.9864017722158345E+00   0.0000000000000000E+00   0.9869031921147479E+00   0.0000000000000000E+00   0.1977838030171522E+01   0.0000000000000000E+00   0.9915869648173529E+00   0.0000000000000000E+00   0.9999999999999999E+00   0.0000000000000000E+00
           7           1   0.9220753473267449E+00   0.0000000000000000E+00   0.5152202353963984E+00  -0.1389927354632636E-21   0.1013161098540052E+01   0.0000000000000000E+00   0.2381167825691451E-01   0.0000000000000000E+00   0.1009231168072082E+01   0.0000000000000000E+00   0.1010427800520612E+01   0.0000000000000000E+00   0.1008196099398338E+01   0.0000000000000000E+00   0.1013096807885252E+01   0.0000000000000000E+00
           8           1   0.9291977178037921E+00   0.0000000000000000E+00   0.5116525189890379E+00   0.2315830881220478E-21   0.9864934918906150E+00   0.0000000000000000E+00   0.9999999999999990E+00   0.0000000000000000E+00   0.9901854264754630E+00   0.0000000000000000E+00   0.9899227232543002E+00   0.0000000000000000E+00   0.1976188321743084E+01   0.0000000000000000E+00   0.9864077544403267E+00   0.0000000000000000E+00
           9           1   0.9297823742096649E+00   0.0000000000000000E+00   0.5157907297022877E+00  -0.2511761360951834E-21   0.1010077276745699E+01   0.0000000000000000E+00   0.1940386695116868E-01   0.0000000000000000E+00   0.9999999999999994E+00   0.0000000000000000E+00   0.1013532546418300E+01   0.0000000000000000E+00   0.1013619661460231E+01   0.0000000000000000E+00   0.1013584274214935E+01   0.0000000000000000E+00
          10           1   0.9307802629758736E+00   0.0000000000000000E+00   0.5155860734507517E+00  -0.1536956443118653E-21   0.1980894344056291E+01   0.0000000000000000E+00   0.9910887776220667E+00   0.0000000000000000E+00   0.9864157257850639E+00   0.0000000000000000E+00   0.9863499344491309E+00   0.0000000000000000E+00   0.9860314810633178E+00   0.0000000000000000E+00   0.9999999999999994E+00   0.0000000000000000E+00
          11           1   0.9319883539904228E+00   0.0000000000000000E+00   0.5170159351077754E+00   0.9727187093747877E-22   0.1013650065550867E+01   0.0000000000000000E+00   0.1704919099399764E-01   0.0000000000000000E+00   0.1013587276652959E+01   0.0000000000000000E+00   0.1010074856999809E+01   0.0000000000000000E+00   0.1013650255811940E+01   0.0000000000000000E+00   0.9999999999999991E+00   0.0000000000000000E+00
          12           1   0.9299865192417662E+00   0.0000000000000000E+00   0.5146273983284064E+00   0.1204984860320279E-21   0.9864674535816993E+00   0.0000000000000000E+00   0.9911583692834781E+00   0.0000000000000000E+00   0.9999999999999991E+00   0.0000000000000000E+00   0.1979559081554801E+01   0.0000000000000000E+00   0.9863888914747445E+00   0.0000000000000000E+00   0.9864127233470397E+00   0.0000000000000000E+00
          13           1   0.9306209440124040E+00   0.0000000000000000E+00   0.5162930540928214E+00   0.1073904899261940E-20   0.1013621997695104E+01   0.0000000000000000E+00   0.1013611108525253E+01   0.0000000000000000E+00   0.9999999999999982E+00   0.0000000000000000E+00   0.1010165264162562E+01   0.0000000000000000E+00   0.1845070021605270E-01   0.0000000000000000E+00   0.1013529985388615E+01   0.0000000000000000E+00
          14           1   0.9303086218355361E+00   0.0000000000000000E+00   0.5174495147064948E+00   0.5524966458521540E-21   0.9860669486435325E+00   0.0000000000000000E+00   0.9863497441880570E+00   0.0000000000000000E+00   0.9864700146113811E+00   0.0000000000000000E+00   0.9888770849139806E+00   0.0000000000000000E+00   0.1982544829478575E+01   0.0000000000000000E+00   0.9999999999999982E+00   0.0000000000000000E+00
          15           1   0.9359227218196230E+00   0.0000000000000000E+00   0.5099577718347275E+00   0.8171516541940217E-21   0.2216196982847799E-01   0.0000000000000000E+00   0.1013968518936680E+01   0.0000000000000000E+00   0.1014013738058749E+01   0.0000000000000000E+00   0.1013933051356465E+01   0.0000000000000000E+00   0.9999999999999984E+00   0.0000000000000000E+00   0.9999999999999984E+00   0.0000000000000000E+00
          16           1   0.9320305022543944E+00   0.0000000000000000E+00   0.5177764311833085E+00   0.5117856891360113E-22   0.9895721994787752E+00   0.0000000000000000E+00   0.9863803385397674E+00   0.0000000000000000E+00   0.9999999999999984E+00   0.0000000000000000E+00   0.9863780023048924E+00   0.0000000000000000E+00   0.1983713699989703E+01   0.0000000000000000E+00   0.9859862619412488E+00   0.0000000000000000E+00
          17           1   0.9294541376127243E+00   0.0000000000000000E+00   0.5190731855642493E+00  -0.9893682803100693E-21   0.1012947396092492E+01   0.0000000000000000E+00   0.1628630001029887E-01   0.0000000000000000E+00   0.9999999999999983E+00   0.0000000000000000E+00   0.1013429812453694E+01   0.0000000000000000E+00   0.1014016873190147E+01   0.0000000000000000E+00   0.1013865480640636E+01   0.0000000000000000E+00
          18           1   0.9346340481628258E+00   0.0000000000000000E+00   0.5072367037511292E+00  -0.2581211541303429E-21   0.9879010197962649E+00   0.0000000000000000E+00   0.9999999999999983E+00   0.0000000000000000E+00   0.9861345193593605E+00   0.0000000000000000E+00   0.9861153222330247E+00   0.0000000000000000E+00   0.1974483186774169E+01   0.0000000000000000E+00   0.9999999999999983E+00   0.0000000000000000E+00
          19           1   0.9300386738395608E+00   0.0000000000000000E+00   0.5176120753163811E+00  -0.8234549739433714E-21   0.1013884677766972E+01   0.0000000000000000E+00   0.1745517052141547E-01   0.0000000000000000E+00   0.1013458583220853E+01   0.0000000000000000E+00   0.1011520905848473E+01   0.0000000000000000E+00   0.1013641988802717E+01   0.0000000000000000E+00   0.9999999999999982E+00   0.0000000000000000E+00
          20           1   0.9282441013542784E+00   0.0000000000000000E+00   0.5174875260626860E+00  -0.5725156138501862E-21   0.9865701875463023E+00   0.0000000000000000E+00   0.1981549299783945E+01   0.0000000000000000E+00   0.9999999999999982E+00   0.0000000000000000E+00   0.9870325499436898E+00   0.0000000000000000E+00   0.9865506473011879E+00   0.0000000000000000E+00   0.9865414167791433E+00   0.0000000000000000E+00
          21           1   0.9273051517036397E+00   0.0000000000000000E+00   0.5134694427415519E+00  -0.6386617854341873E-21   0.1013934876624502E+01   0.0000000000000000E+00   0.1013449352698810E+01   0.0000000000000000E+00   0.9999999999999991E+00   0.0000000000000000E+00   0.2294248162276595E-01   0.0000000000000000E+00   0.1008841630716521E+01   0.0000000000000000E+00   0.1013526506633758E+01   0.0000000000000000E+00
          22           1   0.9321484837458087E+00   0.0000000000000000E+00   0.5169659872162498E+00  -0.6384799480451022E-21   0.9864435696672371E+00   0.0000000000000000E+00   0.9863580111972803E+00   0.0000000000000000E+00   0.9864734933662406E+00   0.0000000000000000E+00   0.9899226005090489E+00   0.0000000000000000E+00   0.1982950809005998E+01   0.0000000000000000E+00   0.9999999999999991E+00   0.0000000000000000E+00
          23           1   0.9274904300514738E+00   0.0000000000000000E+00   0.5108072982260782E+00   0.9952564177900565E-23   0.1010565065229460E+01   0.0000000000000000E+00   0.2551681322582699E-01   0.0000000000000000E+00   0.1013960038782540E+01   0.0000000000000000E+00   0.1013556430332761E+01   0.0000000000000000E+00   0.1008911222377932E+01   0.0000000000000000E+00   0.9999999999999983E+00   0.0000000000000000E+00
          24           1   0.9386843444516382E+00   0.0000000000000000E+00   0.5113406865578809E+00   0.1255504966229712E-21   0.9999999999999983E+00   0.0000000000000000E+00   0.9859831268098505E+00   0.0000000000000000E+00   0.9999999999999983E+00   0.0000000000000000E+00   0.9860651233754963E+00   0.0000000000000000E+00   0.1980596133048828E+01   0.0000000000000000E+00   0.9860399612174582E+00   0.0000000000000000E+00
          25           1   0.9446267165394864E+00   0.0000000000000000E+00   0.5010848231489882E+00   0.7909813633150137E-24   0.1014337959904125E+01   0.0000000000000000E+00   0.2666829917195695E-01   0.0000000000000000E+00   0.1000000000000000E+01   0.0000000000000000E+00   0.1000000000000000E+01   0.0000000000000000E+00   0.1000000000000000E+01   0.0000000000000000E+00   0.1014367024384431E+01   0.0000000000000000E+00
          26           1   0.9271032284086498E+00   0.0000000000000000E+00   0.5136115435844226E+00   0.1047959883780074E-20   0.1977057518377402E+01   0.0000000000000000E+00   0.9865800744859180E+00   0.0000000000000000E+00   0.1000000000000000E+01   0.0000000000000000E+00   0.9856620400958744E+00   0.0000000000000000E+00   0.9908360624111215E+00   0.0000000000000000E+00   0.9869675330383327E+00   0.0000000000000000E+00
          27           1   0.9291778604875344E+00   0.0000000000000000E+00   0.5175305612219880E+00  -0.4329287006675396E-21   0.1012967450056342E+01   0.0000000000000000E+00   0.1796053946965215E-01   0.0000000000000000E+00   0.9999999999999996E+00   0.0000000000000000E+00   0.1013343958244645E+01   0.0000000000000000E+00   0.1013419925514082E+01   0.0000000000000000E+00   0.1013130266227744E+01   0.0000000000000000E+00
          28           1   0.9255270675086534E+00   0.0000000000000000E+00   0.5106475748233155E+00  -0.2126869716398400E-21   0.9866560417553554E+00   0.0000000000000000E+00   0.9918039006009353E+00   0.0000000000000000E+00   0.9999999999999997E+00   0.0000000000000000E+00   0.9870526039083107E+00   0.0000000000000000E+00   0.1973331700828043E+01   0.0000000000000000E+00   0.9866828204160082E+00   0.0000000000000000E+00
          29           1   0.9283377157415342E+00   0.0000000000000000E+00   0.5111761558155370E+00   0.3176497750975749E-21   0.1013100331245181E+01   0.0000000000000000E+00   0.1008413035182698E+01   0.0000000000000000E+00   0.1013317179583974E+01   0.0000000000000000E+00   0.1012098980203756E+01   0.0000000000000000E+00   0.2473275804285720E-01   0.0000000000000000E+00   0.1000000000000000E+01   0.0000000000000000E+00
          30           1   0.9233124303646613E+00   0.0000000000000000E+00   0.5201470882026595E+00   0.5346621031110185E-21   0.9884790941513513E+00   0.0000000000000000E+00   0.9921092629713564E+00   0.0000000000000000E+00   0.9868697337722555E+00   0.0000000000000000E+00   0.9868996687548192E+00   0.0000000000000000E+00   0.9872254716833599E+00   0.0000000000000000E+00   0.1981729199031520E+01   0.0000000000000000E+00
          31           1   0.9234645141742809E+00   0.0000000000000000E+00   0.5193076418450622E+00   0.2570183364517471E-21   0.1010077399491538E+01   0.0000000000000000E+00   0.1012774528316640E+01   0.0000000000000000E+00   0.1013032466961687E+01   0.0000000000000000E+00   0.1013143118708319E+01   0.0000000000000000E+00   0.1008444932168382E+01   0.0000000000000000E+00   0.1906304017915285E-01   0.0000000000000000E+00
          32           1   0.9290647558193891E+00   0.0000000000000000E+00   0.5108029348996480E+00   0.8536620136123823E-21   0.9868568812916810E+00   0.0000000000000000E+00   0.1975267241957142E+01   0.0000000000000000E+00   0.9856329756155714E+00   0.0000000000000000E+00   0.9894349347703290E+00   0.0000000000000000E+00   0.9918727221846643E+00   0.0000000000000000E+00   0.9999999999999997E+00   0.0000000000000000E+00
          33           1   0.9322176976479415E+00   0.0000000000000000E+00   0.5064345273785530E+00  -0.3469326004971572E-21   0.1013214412219239E+01   0.0000000000000000E+00   0.2182242627671796E+00   0.0000000000000000E+00   0.1000000000000000E+01   0.0000000000000000E+00   0.1013208925129783E+01   0.0000000000000000E+00   0.1000000000000000E+01   0.0000000000000000E+00   0.8231347022358608E+00   0.0000000000000000E+00
          34           1   0.9191295464446597E+00   0.0000000000000000E+00   0.5214531006150722E+00  -0.4045073932157399E-21   0.9875165579109588E+00   0.0000000000000000E+00   0.9875325964463662E+00   0.0000000000000000E+00   0.1980936960872692E+01   0.0000000000000000E+00   0.9867855877807625E+00   0.0000000000000000E+00   0.9899640630420916E+00   0.0000000000000000E+00   0.9863937803917919E+00   0.0000000000000000E+00
          35           1   0.9205192762410968E+00   0.0000000000000000E+00   0.5215469697749198E+00   0.1312223189530780E-21   0.1011646730786823E+01   0.0000000000000000E+00   0.1010707526306798E+01   0.0000000000000000E+00   0.1827080121225859E-01   0.0000000000000000E+00   0.1013285990592908E+01   0.0000000000000000E+00   0.1012467403555776E+01   0.0000000000000000E+00   0.1013102271304348E+01   0.0000000000000000E+00
          36           1   0.9331467269227277E+00   0.0000000000000000E+00   0.5061674319959232E+00   0.1258706224437486E-21   0.9867140094070945E+00   0.0000000000000000E+00   0.1000000000000001E+01   0.0000000000000000E+00   0.1000000000000001E+01   0.0000000000000000E+00   0.9872023439950339E+00   0.0000000000000000E+00   0.1781775737235250E+01   0.0000000000000000E+00   0.1177454636285353E+01   0.0000000000000000E+00
          37           1   0.9214878410583400E+00   0.0000000000000000E+00   0.5116695485214571E+00  -0.1694998864507642E-22   0.7189037702088296E+00   0.0000000000000000E+00   0.1011191214484068E+01   0.0000000000000000E+00   0.8225453448887818E+00   0.0000000000000000E+00   0.1012885051103332E+01   0.0000000000000000E+00   0.5129867782566598E+00   0.0000000000000000E+00   0.1000000000000002E+01   0.0000000000000000E+00
          38           1   0.9313977425290495E+00   0.0000000000000000E+00   0.5059497963413476E+00  -0.2267471476989173E-23   0.9866797505630507E+00   0.0000000000000000E+00   0.1000000000000002E+01   0.0000000000000000E+00   0.9868977286721574E+00   0.0000000000000000E+00   0.1281096229791173E+01   0.0000000000000000E+00   0.1676724033502676E+01   0.0000000000000000E+00   0.1000000000000002E+01   0.0000000000000000E+00
          39           1   0.9426860580446778E+00   0.0000000000000000E+00   0.4995375717186384E+00  -0.1406227275044403E-22   0.1000000000000003E+01   0.0000000000000000E+00   0.3232759664973293E+00   0.0000000000000000E+00   0.1013606239923684E+01   0.0000000000000000E+00   0.7204317355343181E+00   0.0000000000000000E+00   0.1000000000000003E+01   0.0000000000000000E+00   0.1000000000000003E+01   0.0000000000000000E+00
          40           1   0.9295889016302016E+00   0.0000000000000000E+00   0.5066500282626846E+00   0.7940976455976236E-22   0.1279568264465688E+01   0.0000000000000000E+00   0.1487013221743344E+01   0.0000000000000000E+00   0.1176865297488144E+01   0.0000000000000000E+00   0.9861421179330370E+00   0.0000000000000000E+00   0.1000000000000003E+01   0.0000000000000000E+00   0.1000000000000003E+01   0.0000000000000000E+00
          41           1   0.9292099599666731E+00   0.0000000000000000E+00   0.5066002279278566E+00  -0.1604727580769970E-21   0.1013857882072910E+01   0.0000000000000000E+00   0.1013891134494093E+01   0.0000000000000000E+00   0.6161448656238748E+00   0.0000000000000000E+00   0.4268961578424572E+00   0.0000000000000000E+00   0.1000000000000001E+01   0.0000000000000000E+00   0.1000000000000001E+01   0.0000000000000000E+00
          42           1   0.9301939274571547E+00   0.0000000000000000E+00   0.5062528228030040E+00  -0.7287207212358280E-21   0.9867910751374368E+00   0.0000000000000000E+00   0.1058042806718199E+01   0.0000000000000000E+00   0.1000000000000001E+01   0.0000000000000000E+00   0.1501504911225395E+01   0.0000000000000000E+00   0.1000000000000001E+01   0.0000000000000000E+00   0.1383855134376128E+01   0.0000000000000000E+00
          43           1   0.9298966753021940E+00   0.0000000000000000E+00   0.5057822920165856E+00  -0.8131233898008784E-21   0.4984950887746069E+00   0.0000000000000000E+00   0.9419854908571963E+00   0.0000000000000000E+00   0.1000000000000003E+01   0.0000000000000000E+00   0.1012483445277246E+01   0.0000000000000000E+00   0.1000000000000003E+01   0.0000000000000000E+00   0.6171392997887676E+00   0.0000000000000000E+00
          44           1   0.9414779625597598E+00   0.0000000000000000E+00   0.4998484821903152E+00   0.1091829941562480E-21   0.1573103842157548E+01   0.0000000000000000E+00   0.9855134201909825E+00   0.0000000000000000E+00   0.1382860700211237E+01   0.0000000000000000E+00   0.1000000000000003E+01   0.0000000000000000E+00   0.1000000000000003E+01   0.0000000000000000E+00   0.1000000000000003E+01   0.0000000000000000E+00
          45           1   0.9301437357243499E+00   0.0000000000000000E+00   0.5069459837336224E+00  -0.2320298072442543E-21   0.4245481694291202E+00   0.0000000000000000E+00   0.1000000000000002E+01   0.0000000000000000E+00   0.6175012656061132E+00   0.0000000000000000E+00   0.1013320249431402E+01   0.0000000000000000E+00   0.1014486579809022E+01   0.0000000000000000E+00   0.1000000000000002E+01   0.0000000000000000E+00
          46           1   0.9315826733178564E+00   0.0000000000000000E+00   0.5054925461740157E+00   0.1993439700398949E-21   0.1502716160862976E+01   0.0000000000000000E+00   0.1000000000000002E+01   0.0000000000000000E+00   0.1000000000000002E+01   0.0000000000000000E+00   0.9883532689181610E+00   0.0000000000000000E+00   0.1058014509142837E+01   0.0000000000000000E+00   0.1382498734393889E+01   0.0000000000000000E+00
          47           1   0.9304589316942984E+00   0.0000000000000000E+00   0.5060603739911834E+00  -0.5231918140979707E-21   0.1012797650300929E+01   0.0000000000000000E+00   0.1000000000000002E+01   0.0000000000000000E+00   0.1000000000000002E+01   0.0000000000000000E+00   0.4972838391370281E+00   0.0000000000000000E+00   0.9419571932818058E+00   0.0000000000000000E+00   0.6175023855859464E+00   0.0000000000000000E+00
          48           1   0.9311732593874726E+00   0.0000000000000000E+00   0.5064357664845817E+00   0.6616936239119618E-23   0.9871149488966580E+00   0.0000000000000000E+00   0.1000000000000002E+01   0.0000000000000000E+00   0.1382497614414057E+01   0.0000000000000000E+00   0.1575451830570883E+01   0.0000000000000000E+00   0.9861088655058816E+00   0.0000000000000000E+00   0.1000000000000002E+01   0.0000000000000000E+00
          49           1   0.9317239354764337E+00   0.0000000000000000E+00   0.5059002765487840E+00  -0.4259715570225955E-21   0.1011916859709197E+01   0.0000000000000000E+00   0.1013674451735766E+01   0.0000000000000000E+00   0.5294136665893563E+00   0.0000000000000000E+00   0.5132710864892424E+00   0.0000000000000000E+00   0.1000000000000002E+01   0.0000000000000000E+00   0.1000000000000002E+01   0.0000000000000000E+00
          50           1   0.9305424622673987E+00   0.0000000000000000E+00   0.5065148808735184E+00  -0.1869670523592794E-21   0.9867766351533498E+00   0.0000000000000000E+00   0.9864329454841673E+00   0.0000000000000000E+00   0.9999999999999988E+00   0.0000000000000000E+00   0.1486746548219240E+01   0.0000000000000000E+00   0.9999999999999982E+00   0.0000000000000000E+00   0.1470586333410643E+01   0.0000000000000000E+00
          51           1   0.9312225511569219E+00   0.0000000000000000E+00   0.5061695910732353E+00  -0.1994215312763039E-21   0.5132534517808311E+00   0.0000000000000000E+00   0.1013586757665882E+01   0.0000000000000000E+00   0.9999999999999961E+00   0.0000000000000000E+00   0.1012473149882741E+01   0.0000000000000000E+00   0.9999999999999974E+00   0.0000000000000000E+00   0.5294640895136236E+00   0.0000000000000000E+00
          52           1   0.9305007565126536E+00   0.0000000000000000E+00   0.5065105173283323E+00  -0.1848178473015630E-21   0.1486728913510797E+01   0.0000000000000000E+00   0.9864550044364504E+00   0.0000000000000000E+00   0.1470535910486371E+01   0.0000000000000000E+00   0.9867809280790261E+00   0.0000000000000000E+00   0.9999999999999993E+00   0.0000000000000000E+00   0.1000000000000001E+01   0.0000000000000000E+00
          53           1   0.9312231212534199E+00   0.0000000000000000E+00   0.5060394187904034E+00   0.7244145756059382E-21   0.5125430545680908E+00   0.0000000000000000E+00   0.1000000000000002E+01   0.0000000000000000E+00   0.5303442343116531E+00   0.0000000000000000E+00   0.1012344594303373E+01   0.0000000000000000E+00   0.1013544995563469E+01   0.0000000000000000E+00   0.1000000000000002E+01   0.0000000000000000E+00
          54           1   0.9318285550427134E+00   0.0000000000000000E+00   0.5057723848209364E+00  -0.2221801478226152E-22   0.1487496920312265E+01   0.0000000000000000E+00   0.1000000000000001E+01   0.0000000000000000E+00   0.1000000000000001E+01   0.0000000000000000E+00   0.9882626267080028E+00   0.0000000000000000E+00   0.9864132423341025E+00   0.0000000000000000E+00   0.1469655765688350E+01   0.0000000000000000E+00
          55           1   0.9305601488243276E+00   0.0000000000000000E+00   0.5064492807931670E+00  -0.1163549636544700E-22   0.1013130391114170E+01   0.0000000000000000E+00   0.1000000000000001E+01   0.0000000000000000E+00   0.1000000000000001E+01   0.0000000000000000E+00   0.5125030796877381E+00   0.0000000000000000E+00   0.1013567054515921E+01   0.0000000000000000E+00   0.5302393258578475E+00   0.0000000000000000E+00
          56           1   0.9319467862501902E+00   0.0000000000000000E+00   0.5057163825017341E+00  -0.1653186989907049E-23   0.9884036184118679E+00   0.0000000000000000E+00   0.1000000000000001E+01   0.0000000000000000E+00   0.1469760674142154E+01   0.0000000000000000E+00   0.1487456945431912E+01   0.0000000000000000E+00   0.9863255482642603E+00   0.0000000000000000E+00   0.1000000000000001E+01   0.0000000000000000E+00
          57           1   0.9256388291051654E+00   0.0000000000000000E+00   0.5111672174174143E+00   0.1522011909061712E-21   0.1013630556077882E+01   0.0000000000000000E+00   0.1000000000000001E+01   0.0000000000000000E+00   0.5230127678978315E+00   0.0000000000000000E+00   0.1011596381583787E+01   0.0000000000000000E+00   0.5163068918114678E+00   0.0000000000000000E+00   0.1009814573523868E+01   0.0000000000000000E+00
          58           1   0.9160471014582627E+00   0.0000000000000000E+00   0.5165361278252589E+00   0.2471331354073278E-21   0.9868912704106991E+00   0.0000000000000000E+00   0.1483693108188532E+01   0.0000000000000000E+00   0.1477801965127550E+01   0.0000000000000000E+00   0.9880831402916900E+00   0.0000000000000000E+00   0.9888087855125304E+00   0.0000000000000000E+00   0.9907688319272636E+00   0.0000000000000000E+00
          59           1   0.9327784895080131E+00   0.0000000000000000E+00   0.5065610759212847E+00  -0.5467651985145991E-21   0.1013201760993774E+01   0.0000000000000000E+00   0.5185983497788463E+00   0.0000000000000000E+00   0.1000000000000001E+01   0.0000000000000000E+00   0.1013223364846927E+01   0.0000000000000000E+00   0.1000000000000001E+01   0.0000000000000000E+00   0.5221980348724435E+00   0.0000000000000000E+00
          60           1   0.9321055366002590E+00   0.0000000000000000E+00   0.5063364186724789E+00  -0.4226880699536907E-21   0.9868470454069995E+00   0.0000000000000000E+00   0.1000000000000001E+01   0.0000000000000000E+00   0.1000000000000001E+01   0.0000000000000000E+00   0.9868696088699298E+00   0.0000000000000000E+00   0.1481401650221156E+01   0.0000000000000000E+00   0.1476987232102179E+01   0.0000000000000000E+00
          61           1   0.9177654672193906E+00   0.0000000000000000E+00   0.5160324558254877E+00   0.4924898619914935E-22   0.1011737373366191E+01   0.0000000000000000E+00   0.1010035936963865E+01   0.0000000000000000E+00   0.1009281857526068E+01   0.0000000000000000E+00   0.1013152954593003E+01   0.0000000000000000E+00   0.5142846213550647E+00   0.0000000000000000E+00   0.5237417889764240E+00   0.0000000000000000E+00
          62           1   0.9181656591346620E+00   0.0000000000000000E+00   0.5158013207874788E+00   0.3639595974120632E-22   0.9875268501163156E+00   0.0000000000000000E+00   0.1485715378644938E+01   0.0000000000000000E+00   0.9926121531647647E+00   0.0000000000000000E+00   0.9867982390062285E+00   0.0000000000000000E+00   0.9892924737645792E+00   0.0000000000000000E+00   0.1476220564437843E+01   0.0000000000000000E+00
          63           1   0.9327295523250885E+00   0.0000000000000000E+00   0.5065105344581242E+00   0.1104155872839395E-21   0.1013219071841407E+01   0.0000000000000000E+00   0.5171632106819934E+00   0.0000000000000000E+00   0.5237794355621598E+00   0.0000000000000000E+00   0.1013108729589358E+01   0.0000000000000000E+00   0.1000000000000001E+01   0.0000000000000000E+00   0.1000000000000001E+01   0.0000000000000000E+00
          64           1   0.9331198499814813E+00   0.0000000000000000E+00   0.5063345118259294E+00  -0.1124964658510467E-21   0.9876554057181287E+00   0.0000000000000000E+00   0.1000000000000001E+01   0.0000000000000000E+00   0.1476258211023580E+01   0.0000000000000000E+00   0.9863694439217704E+00   0.0000000000000000E+00   0.1482836789318010E+01   0.0000000000000000E+00   0.1000000000000001E+01   0.0000000000000000E+00
