# Supplementary material for: Lattice quantum electrodynamics in (3+1)-dimensions at finite density with tensor networks
Source: Nat Commun. 2021 Jun 14;12:3600. doi: 10.1038/s41467-021-23646-3 (PMC8203653; doi:10.1038/s41467-021-23646-3)
Supplement: Supplementary file 2 — Source Data [file 41467_2021_23646_MOESM2_ESM.zip › Source_Data/observables_l_3a.out]

           1           1   0.9993632327635660E+00   0.0000000000000000E+00   0.5088887969853269E+00   0.1600322152067289E-18   0.1000537636621919E+01   0.0000000000000000E+00   0.1000666195620910E+01   0.0000000000000000E+00   0.9988500319299843E+00   0.0000000000000000E+00   0.4072191706155875E-03   0.0000000000000000E+00   0.9999182524126157E+00   0.0000000000000000E+00   0.1000257431480521E+01   0.0000000000000000E+00 
           2           1   0.5888590837069591E-02   0.0000000000000000E+00   0.7206912341983474E-02  -0.2926792859722620E-21   0.1000354177955270E+01   0.0000000000000000E+00   0.1000036299747158E+01   0.0000000000000000E+00   0.9995031751022883E+00   0.0000000000000000E+00   0.1006123327746074E+01   0.0000000000000000E+00   0.1000003273924944E+01   0.0000000000000000E+00   0.9998683363614976E+00   0.0000000000000000E+00 
           3           1   0.9993470487124743E+00   0.0000000000000000E+00   0.5016063287327170E+00  -0.1864524781110397E-19   0.9999160405021966E+00   0.0000000000000000E+00   0.1000447188247898E+01   0.0000000000000000E+00   0.1000104243346724E+01   0.0000000000000000E+00   0.2753730336629208E-03   0.0000000000000000E+00   0.9999498905643749E+00   0.0000000000000000E+00   0.9999602155924364E+00   0.0000000000000000E+00 
           4           1   0.7011980658294137E-02   0.0000000000000000E+00   0.7505453076135598E-02  -0.3305974216082944E-20   0.1000853984193904E+01   0.0000000000000000E+00   0.9991149383778174E+00   0.0000000000000000E+00   0.9996862956757810E+00   0.0000000000000000E+00   0.1000069620913756E+01   0.0000000000000000E+00   0.9995066131488284E+00   0.0000000000000000E+00   0.1007780528348107E+01   0.0000000000000000E+00 
           5           1   0.6522462163522289E-02   0.0000000000000000E+00   0.4839166375894831E+00   0.3446396984681181E-20   0.9999083889964800E+00   0.0000000000000000E+00   0.4290731368544964E-01   0.0000000000000000E+00   0.1002834682190255E+01   0.0000000000000000E+00   0.1000965023636835E+01   0.0000000000000000E+00   0.1001167898228934E+01   0.0000000000000000E+00   0.9999704769099329E+00   0.0000000000000000E+00 
           6           1   0.4505581426313790E-01   0.0000000000000000E+00   0.1014993786111149E+01   0.1262250996712044E-19   0.1999848719873644E+01   0.0000000000000000E+00   0.9988203719821441E+00   0.0000000000000000E+00   0.1014543101098128E+01   0.0000000000000000E+00   0.1172821330813718E-01   0.0000000000000000E+00   0.1012497884968148E+01   0.0000000000000000E+00   0.1007617523033001E+01   0.0000000000000000E+00 
           7           1   0.1052364714787363E+00   0.0000000000000000E+00   0.5486000955430994E-01   0.5569274678406956E-21   0.9938177521227538E+00   0.0000000000000000E+00   0.9784672395879169E+00   0.0000000000000000E+00   0.9628944845916633E+00   0.0000000000000000E+00   0.9882393994158962E+00   0.0000000000000000E+00   0.9859330125639655E+00   0.0000000000000000E+00   0.9854116402390409E+00   0.0000000000000000E+00 
           8           1   0.2727052172753906E-01   0.0000000000000000E+00   0.1037351549769034E+01  -0.6851305815191765E-19   0.1999669782486345E+01   0.0000000000000000E+00   0.1000833463845412E+01   0.0000000000000000E+00   0.9938144121067473E+00   0.0000000000000000E+00   0.1431782226853039E-01   0.0000000000000000E+00   0.1021508350218651E+01   0.0000000000000000E+00   0.9971266908017811E+00   0.0000000000000000E+00 
           9           1   0.4600018669762377E-01   0.0000000000000000E+00   0.1013135948653691E+01  -0.1742417928816879E-17   0.1985717253519451E+01   0.0000000000000000E+00   0.9984311561455421E+00   0.0000000000000000E+00   0.1001839741832587E+01   0.0000000000000000E+00   0.5723905473580123E-03   0.0000000000000000E+00   0.9848372517009998E+00   0.0000000000000000E+00   0.9826020195564252E+00   0.0000000000000000E+00 
          10           1   0.5044857181712493E-01   0.0000000000000000E+00   0.2788141320039272E-01   0.6387079129154062E-21   0.9989871843362050E+00   0.0000000000000000E+00   0.9997633310630023E+00   0.0000000000000000E+00   0.1017405257565236E+01   0.0000000000000000E+00   0.1006920123518147E+01   0.0000000000000000E+00   0.1014128663735278E+01   0.0000000000000000E+00   0.1013244011599184E+01   0.0000000000000000E+00 
          11           1   0.6659820243061777E-02   0.0000000000000000E+00   0.5413946182773103E-02  -0.5924973253505599E-21   0.9930878534508433E+00   0.0000000000000000E+00   0.1000032421481303E+01   0.0000000000000000E+00   0.1000126402489533E+01   0.0000000000000000E+00   0.1000025092183049E+01   0.0000000000000000E+00   0.1000066930692084E+01   0.0000000000000000E+00   0.1000001479460122E+01   0.0000000000000000E+00 
          12           1   0.9994174386403130E+00   0.0000000000000000E+00   0.5022351660601428E+00  -0.1491812090975816E-20   0.1999419629584446E+01   0.0000000000000000E+00   0.1000103105268003E+01   0.0000000000000000E+00   0.1000005440008138E+01   0.0000000000000000E+00   0.9999838471987095E+00   0.0000000000000000E+00   0.1000013780718091E+01   0.0000000000000000E+00   0.9998916358629245E+00   0.0000000000000000E+00 
          13           1   0.6015910823851650E-02   0.0000000000000000E+00   0.1783460278074584E-01  -0.8918661630691581E-23   0.9937092697843112E+00   0.0000000000000000E+00   0.1000053805285694E+01   0.0000000000000000E+00   0.1002315131292071E+01   0.0000000000000000E+00   0.9978054374802112E+00   0.0000000000000000E+00   0.9999879438075492E+00   0.0000000000000000E+00   0.1000112501526484E+01   0.0000000000000000E+00 
          14           1   0.9995068024854209E+00   0.0000000000000000E+00   0.5019539424108067E+00  -0.4724147704547211E-21   0.1999554592337671E+01   0.0000000000000000E+00   0.9999611881554884E+00   0.0000000000000000E+00   0.9999019914231840E+00   0.0000000000000000E+00   0.1000069734070338E+01   0.0000000000000000E+00   0.1000005692906104E+01   0.0000000000000000E+00   0.1000013603592735E+01   0.0000000000000000E+00 
          15           1   0.6044362561498420E-01   0.0000000000000000E+00   0.1018752057782811E+01   0.2170119993845310E-17   0.1988340397450057E+01   0.0000000000000000E+00   0.9858443928702287E+00   0.0000000000000000E+00   0.9854823214219547E+00   0.0000000000000000E+00   0.4253128721803139E-03   0.0000000000000000E+00   0.9898968388616242E+00   0.0000000000000000E+00   0.9895671109087854E+00   0.0000000000000000E+00 
          16           1   0.5869771789117839E-01   0.0000000000000000E+00   0.2986628118162216E-01  -0.4324847433691734E-22   0.1011740834138900E+01   0.0000000000000000E+00   0.1015050535073736E+01   0.0000000000000000E+00   0.9997948367573007E+00   0.0000000000000000E+00   0.1006328809815115E+01   0.0000000000000000E+00   0.1011264802748273E+01   0.0000000000000000E+00   0.1014517899357549E+01   0.0000000000000000E+00 
          17           1   0.5156011750852736E-01   0.0000000000000000E+00   0.1014594907318609E+01  -0.3285133454490553E-18   0.1988590863790445E+01   0.0000000000000000E+00   0.9887818654660923E+00   0.0000000000000000E+00   0.9999692790616146E+00   0.0000000000000000E+00   0.4158395990170076E-03   0.0000000000000000E+00   0.9854589747188742E+00   0.0000000000000000E+00   0.9852230598554975E+00   0.0000000000000000E+00 
          18           1   0.6878291569941594E-01   0.0000000000000000E+00   0.3450683096172100E-01   0.1322867798628376E-22   0.1011982375704282E+01   0.0000000000000000E+00   0.1010096304223547E+01   0.0000000000000000E+00   0.1014776151386323E+01   0.0000000000000000E+00   0.1005984270455769E+01   0.0000000000000000E+00   0.1014810652911998E+01   0.0000000000000000E+00   0.1011133161017544E+01   0.0000000000000000E+00 
          19           1   0.5824865619641125E-02   0.0000000000000000E+00   0.4778054725545156E-02   0.1493005226798128E-21   0.9939276080050675E+00   0.0000000000000000E+00   0.1000018750558151E+01   0.0000000000000000E+00   0.1000064748647973E+01   0.0000000000000000E+00   0.1000117639559245E+01   0.0000000000000000E+00   0.1000046175292350E+01   0.0000000000000000E+00   0.1000000212317468E+01   0.0000000000000000E+00 
          20           1   0.9994425523780669E+00   0.0000000000000000E+00   0.5052362869378885E+00   0.4380984027132965E-20   0.1999486774683091E+01   0.0000000000000000E+00   0.1000008407752527E+01   0.0000000000000000E+00   0.1000853437868038E+01   0.0000000000000000E+00   0.9991750590104883E+00   0.0000000000000000E+00   0.9999260351953968E+00   0.0000000000000000E+00   0.9999928378682948E+00   0.0000000000000000E+00 
          21           1   0.6542935467251188E-02   0.0000000000000000E+00   0.2217466199737863E-01  -0.1502448805849161E-21   0.9934772857646703E+00   0.0000000000000000E+00   0.1000021554889845E+01   0.0000000000000000E+00   0.1001926231529288E+01   0.0000000000000000E+00   0.9990898639218794E+00   0.0000000000000000E+00   0.9989284232649249E+00   0.0000000000000000E+00   0.1000013705162144E+01   0.0000000000000000E+00 
          22           1   0.9994103730790018E+00   0.0000000000000000E+00   0.5067962888596897E+00   0.1156928575471684E-18   0.1999413672061807E+01   0.0000000000000000E+00   0.9999806990195294E+00   0.0000000000000000E+00   0.1000003253274329E+01   0.0000000000000000E+00   0.9994302714348207E+00   0.0000000000000000E+00   0.1000554688741486E+01   0.0000000000000000E+00   0.1000027788546775E+01   0.0000000000000000E+00 
          23           1   0.4698814251539536E-01   0.0000000000000000E+00   0.1014349747853782E+01  -0.1509054857437137E-17   0.1988605018423957E+01   0.0000000000000000E+00   0.9851222210491563E+00   0.0000000000000000E+00   0.9844899791238600E+00   0.0000000000000000E+00   0.5516309270771108E-03   0.0000000000000000E+00   0.9999843137980232E+00   0.0000000000000000E+00   0.9942586941624839E+00   0.0000000000000000E+00 
          24           1   0.5054673496126326E-01   0.0000000000000000E+00   0.4079499530793598E-01  -0.3431853792365840E-20   0.1013846754721677E+01   0.0000000000000000E+00   0.1014570085497787E+01   0.0000000000000000E+00   0.1001177207882364E+01   0.0000000000000000E+00   0.1006467044762267E+01   0.0000000000000000E+00   0.9989844233660877E+00   0.0000000000000000E+00   0.1015501218731110E+01   0.0000000000000000E+00 
          25           1   0.5027268690174966E-01   0.0000000000000000E+00   0.2823991322454544E-01  -0.1610839453376739E-20   0.9928026990430078E+00   0.0000000000000000E+00   0.9854674116853116E+00   0.0000000000000000E+00   0.9993735237802879E+00   0.0000000000000000E+00   0.9861787188605284E+00   0.0000000000000000E+00   0.1000411520461274E+01   0.0000000000000000E+00   0.9854934392678368E+00   0.0000000000000000E+00 
          26           1   0.6997429875001243E-02   0.0000000000000000E+00   0.1114563895027929E-01   0.1393495393146533E-21   0.9999035381803389E+00   0.0000000000000000E+00   0.9998793115756677E+00   0.0000000000000000E+00   0.1000027162108876E+01   0.0000000000000000E+00   0.1007194417321603E+01   0.0000000000000000E+00   0.1000283636624171E+01   0.0000000000000000E+00   0.9997093640643681E+00   0.0000000000000000E+00 
          27           1   0.9994057136579300E+00   0.0000000000000000E+00   0.5035233042021647E+00   0.1860830524642188E-19   0.1000014359802624E+01   0.0000000000000000E+00   0.9999914198082200E+00   0.0000000000000000E+00   0.1000395488263450E+01   0.0000000000000000E+00   0.5277744539615381E-03   0.0000000000000000E+00   0.9996662511014600E+00   0.0000000000000000E+00   0.9999989929121992E+00   0.0000000000000000E+00 
          28           1   0.5363227984876293E-01   0.0000000000000000E+00   0.1015668507131284E+01  -0.5530496503044778E-20   0.1999466763689547E+01   0.0000000000000000E+00   0.1014018935995165E+01   0.0000000000000000E+00   0.9999809863189413E+00   0.0000000000000000E+00   0.1145298226251523E-01   0.0000000000000000E+00   0.1014523023845154E+01   0.0000000000000000E+00   0.1014189587737366E+01   0.0000000000000000E+00 
          29           1   0.7222021128213865E-01   0.0000000000000000E+00   0.3618440939773249E-01   0.3569262119814464E-23   0.9938508116890695E+00   0.0000000000000000E+00   0.9876056025456512E+00   0.0000000000000000E+00   0.9858367787543801E+00   0.0000000000000000E+00   0.9880156457566938E+00   0.0000000000000000E+00   0.9845204322369644E+00   0.0000000000000000E+00   0.9879505177350948E+00   0.0000000000000000E+00 
          30           1   0.6080315752761242E-02   0.0000000000000000E+00   0.3260784485530394E-02  -0.4721471902305249E-23   0.1000003752011162E+01   0.0000000000000000E+00   0.1000001875413429E+01   0.0000000000000000E+00   0.9999911300362394E+00   0.0000000000000000E+00   0.1006144446056878E+01   0.0000000000000000E+00   0.9999369496769948E+00   0.0000000000000000E+00   0.1000002162557992E+01   0.0000000000000000E+00 
          31           1   0.9992747419416006E+00   0.0000000000000000E+00   0.5056744079223271E+00   0.5793811381527699E-19   0.9996534111773457E+00   0.0000000000000000E+00   0.1000049282793996E+01   0.0000000000000000E+00   0.1000298842825165E+01   0.0000000000000000E+00   0.3828408599597821E-03   0.0000000000000000E+00   0.1000346555685197E+01   0.0000000000000000E+00   0.9999943247168565E+00   0.0000000000000000E+00 
          32           1   0.5265858685432509E-01   0.0000000000000000E+00   0.1015360742461326E+01   0.3389439848383142E-19   0.1999613715103456E+01   0.0000000000000000E+00   0.1015468201826347E+01   0.0000000000000000E+00   0.1014470788953843E+01   0.0000000000000000E+00   0.1112879676030169E-01   0.0000000000000000E+00   0.1000021096681334E+01   0.0000000000000000E+00   0.1011955987529236E+01   0.0000000000000000E+00 
          33           1   0.6152741023991762E-01   0.0000000000000000E+00   0.3273503170552899E-01  -0.2078422585851052E-20   0.9938208487866207E+00   0.0000000000000000E+00   0.9857854588911489E+00   0.0000000000000000E+00   0.9880863098650478E+00   0.0000000000000000E+00   0.9861949180181433E+00   0.0000000000000000E+00   0.9998064938985951E+00   0.0000000000000000E+00   0.9847785603004940E+00   0.0000000000000000E+00 
          34           1   0.6173168020311092E-02   0.0000000000000000E+00   0.1853445997459631E-01  -0.3385597320902793E-22   0.1000440967566496E+01   0.0000000000000000E+00   0.1000040888109547E+01   0.0000000000000000E+00   0.9999817396458309E+00   0.0000000000000000E+00   0.1006172176884261E+01   0.0000000000000000E+00   0.9995867708497044E+00   0.0000000000000000E+00   0.9999506249645057E+00   0.0000000000000000E+00 
          35           1   0.9993502042427723E+00   0.0000000000000000E+00   0.5004661498199339E+00  -0.1663081646132749E-20   0.1000144139067375E+01   0.0000000000000000E+00   0.9999969079501996E+00   0.0000000000000000E+00   0.1000007217132057E+01   0.0000000000000000E+00   0.3923675597142145E-03   0.0000000000000000E+00   0.9999570675781947E+00   0.0000000000000000E+00   0.1000152096469864E+01   0.0000000000000000E+00 
          36           1   0.5993411222755235E-01   0.0000000000000000E+00   0.1019566890293596E+01  -0.1001702353712817E-20   0.1999606290821774E+01   0.0000000000000000E+00   0.1009140732346271E+01   0.0000000000000000E+00   0.1012052987648417E+01   0.0000000000000000E+00   0.1048182149112036E-01   0.0000000000000000E+00   0.1014218227360308E+01   0.0000000000000000E+00   0.1014434052559875E+01   0.0000000000000000E+00 
          37           1   0.6038571461020621E-01   0.0000000000000000E+00   0.3168229183811589E-01   0.3206934320877545E-20   0.9939639110259223E+00   0.0000000000000000E+00   0.9873716523415330E+00   0.0000000000000000E+00   0.9855621123210418E+00   0.0000000000000000E+00   0.9881814850478782E+00   0.0000000000000000E+00   0.9850112152416384E+00   0.0000000000000000E+00   0.9995239094115705E+00   0.0000000000000000E+00 
          38           1   0.9376286989954498E-02   0.0000000000000000E+00   0.1051663774958891E-01  -0.7555894177054177E-21   0.9991821722368389E+00   0.0000000000000000E+00   0.1003089933328878E+01   0.0000000000000000E+00   0.9998588910209389E+00   0.0000000000000000E+00   0.1006031014773225E+01   0.0000000000000000E+00   0.9999306391174760E+00   0.0000000000000000E+00   0.1001283636512330E+01   0.0000000000000000E+00 
          39           1   0.9995228040570421E+00   0.0000000000000000E+00   0.5125906486937105E+00  -0.2283247324066959E-18   0.1000210959990902E+01   0.0000000000000000E+00   0.1000084526420009E+01   0.0000000000000000E+00   0.1000048460756494E+01   0.0000000000000000E+00   0.3880685223722061E-03   0.0000000000000000E+00   0.9996431044364837E+00   0.0000000000000000E+00   0.1000102075816725E+01   0.0000000000000000E+00 
          40           1   0.4236294653654676E-01   0.0000000000000000E+00   0.1013037691237078E+01  -0.1010923941273377E-19   0.1999605016879100E+01   0.0000000000000000E+00   0.1015003745728074E+01   0.0000000000000000E+00   0.1015232235685356E+01   0.0000000000000000E+00   0.1250360773113854E-01   0.0000000000000000E+00   0.1000022034218597E+01   0.0000000000000000E+00   0.9999963062943092E+00   0.0000000000000000E+00 
          41           1   0.4279047409113391E-01   0.0000000000000000E+00   0.1023956686085408E+01   0.5457949965350137E-19   0.1987449870746296E+01   0.0000000000000000E+00   0.9859091660989086E+00   0.0000000000000000E+00   0.9833568067902850E+00   0.0000000000000000E+00   0.5467675324926677E-03   0.0000000000000000E+00   0.9989848157095229E+00   0.0000000000000000E+00   0.1000962099031253E+01   0.0000000000000000E+00 
          42           1   0.5533279919452416E-01   0.0000000000000000E+00   0.2940628423889067E-01   0.2489768003747274E-21   0.1013808767149554E+01   0.0000000000000000E+00   0.1012712729630941E+01   0.0000000000000000E+00   0.1005976047062727E+01   0.0000000000000000E+00   0.1005988237265658E+01   0.0000000000000000E+00   0.1000228901058635E+01   0.0000000000000000E+00   0.1016618117026780E+01   0.0000000000000000E+00 
          43           1   0.5709435302763811E-02   0.0000000000000000E+00   0.1030258472028274E-01   0.2490432276348874E-21   0.9938759727707133E+00   0.0000000000000000E+00   0.1000174476903197E+01   0.0000000000000000E+00   0.1000006734972016E+01   0.0000000000000000E+00   0.9998772053585471E+00   0.0000000000000000E+00   0.1000010276133341E+01   0.0000000000000000E+00   0.1000345898559277E+01   0.0000000000000000E+00 
          44           1   0.9993553599313560E+00   0.0000000000000000E+00   0.5145590000146032E+00   0.7305323516449919E-19   0.1999338939747486E+01   0.0000000000000000E+00   0.9999429995479840E+00   0.0000000000000000E+00   0.9997025114472943E+00   0.0000000000000000E+00   0.9999898620398041E+00   0.0000000000000000E+00   0.1000066506703840E+01   0.0000000000000000E+00   0.1000314540444919E+01   0.0000000000000000E+00 
          45           1   0.6434965679287320E-02   0.0000000000000000E+00   0.2696558050530696E-01   0.6753627909800255E-20   0.9927500582747654E+00   0.0000000000000000E+00   0.1000002076838039E+01   0.0000000000000000E+00   0.1000143281900573E+01   0.0000000000000000E+00   0.9983442680407664E+00   0.0000000000000000E+00   0.1000092050358347E+01   0.0000000000000000E+00   0.1002233298907978E+01   0.0000000000000000E+00 
          46           1   0.9993012435583536E+00   0.0000000000000000E+00   0.5003104162549599E+00   0.2645436805720267E-20   0.1999512431383100E+01   0.0000000000000000E+00   0.1000009561111411E+01   0.0000000000000000E+00   0.1000009997487046E+01   0.0000000000000000E+00   0.1000035730713626E+01   0.0000000000000000E+00   0.9998649781225647E+00   0.0000000000000000E+00   0.9998685447403154E+00   0.0000000000000000E+00 
          47           1   0.5869070731019452E-01   0.0000000000000000E+00   0.1019026574424935E+01  -0.8489574292471891E-18   0.1989441672327074E+01   0.0000000000000000E+00   0.9881821416941805E+00   0.0000000000000000E+00   0.9889072719585625E+00   0.0000000000000000E+00   0.5360771840574030E-03   0.0000000000000000E+00   0.9872801779195737E+00   0.0000000000000000E+00   0.9869619516062109E+00   0.0000000000000000E+00 
          48           1   0.5798888654654902E-01   0.0000000000000000E+00   0.2993028743701648E-01  -0.3310429869568426E-21   0.1011783063350210E+01   0.0000000000000000E+00   0.1012504681740844E+01   0.0000000000000000E+00   0.1013036377710361E+01   0.0000000000000000E+00   0.1007232851006013E+01   0.0000000000000000E+00   0.1014001324669976E+01   0.0000000000000000E+00   0.9994305880690610E+00   0.0000000000000000E+00 
          49           1   0.5251615335082557E-01   0.0000000000000000E+00   0.1016278264039767E+01   0.8605387672090874E-18   0.1989749682060527E+01   0.0000000000000000E+00   0.9845459625870965E+00   0.0000000000000000E+00   0.9852444911512364E+00   0.0000000000000000E+00   0.4373162848552178E-03   0.0000000000000000E+00   0.9875241670945938E+00   0.0000000000000000E+00   0.9999822274707605E+00   0.0000000000000000E+00 
          50           1   0.6899190826711103E-01   0.0000000000000000E+00   0.3462383417215499E-01  -0.2467596846422983E-22   0.1012136769512681E+01   0.0000000000000000E+00   0.1013767867777097E+01   0.0000000000000000E+00   0.1010416807609618E+01   0.0000000000000000E+00   0.1006084811046460E+01   0.0000000000000000E+00   0.1011822204944028E+01   0.0000000000000000E+00   0.1014763447377140E+01   0.0000000000000000E+00 
          51           1   0.5877069065331549E-02   0.0000000000000000E+00   0.4422734551921347E-02  -0.2045384611761314E-22   0.9939483006768315E+00   0.0000000000000000E+00   0.1000116103577063E+01   0.0000000000000000E+00   0.1000019410820655E+01   0.0000000000000000E+00   0.1000151436604630E+01   0.0000000000000000E+00   0.9999989256833041E+00   0.0000000000000000E+00   0.9998887535720875E+00   0.0000000000000000E+00 
          52           1   0.9994049838572195E+00   0.0000000000000000E+00   0.5166049808255542E+00   0.2220006614788193E-18   0.1999532810803476E+01   0.0000000000000000E+00   0.9999129810860995E+00   0.0000000000000000E+00   0.1000117835257732E+01   0.0000000000000000E+00   0.9987490519679327E+00   0.0000000000000000E+00   0.1000013588308060E+01   0.0000000000000000E+00   0.1001078716433809E+01   0.0000000000000000E+00 
          53           1   0.6043638191680734E-02   0.0000000000000000E+00   0.1607551180440138E-01  -0.1713612420916596E-20   0.9938145137247294E+00   0.0000000000000000E+00   0.1000424538583402E+01   0.0000000000000000E+00   0.1000070755883935E+01   0.0000000000000000E+00   0.9996459215748794E+00   0.0000000000000000E+00   0.1000107532300865E+01   0.0000000000000000E+00   0.9998930997404758E+00   0.0000000000000000E+00 
          54           1   0.9993145353813219E+00   0.0000000000000000E+00   0.5044016792057545E+00   0.1094963259122590E-18   0.1999418027183681E+01   0.0000000000000000E+00   0.1001037544397314E+01   0.0000000000000000E+00   0.1000025002916267E+01   0.0000000000000000E+00   0.9989732235687893E+00   0.0000000000000000E+00   0.9999126043389572E+00   0.0000000000000000E+00   0.9999481329763242E+00   0.0000000000000000E+00 
          55           1   0.5196095418486511E-01   0.0000000000000000E+00   0.1015872328772747E+01  -0.5218458387065696E-17   0.1989070754596889E+01   0.0000000000000000E+00   0.1000047622168531E+01   0.0000000000000000E+00   0.9868282478770722E+00   0.0000000000000000E+00   0.5502745243521752E-03   0.0000000000000000E+00   0.9862645246414018E+00   0.0000000000000000E+00   0.9852776220069709E+00   0.0000000000000000E+00 
          56           1   0.4987437614640787E-01   0.0000000000000000E+00   0.2749551088694501E-01   0.1611731857730004E-20   0.1013449706329643E+01   0.0000000000000000E+00   0.1000162629635529E+01   0.0000000000000000E+00   0.1014732799735281E+01   0.0000000000000000E+00   0.1006166938273978E+01   0.0000000000000000E+00   0.1015480451468326E+01   0.0000000000000000E+00   0.9998818507036082E+00   0.0000000000000000E+00 
          57           1   0.4898573402386420E-01   0.0000000000000000E+00   0.5501583867853037E-01  -0.2829852764449635E-20   0.9945509060128883E+00   0.0000000000000000E+00   0.9777349520062767E+00   0.0000000000000000E+00   0.9856876528604492E+00   0.0000000000000000E+00   0.9865698983436053E+00   0.0000000000000000E+00   0.9854494901334638E+00   0.0000000000000000E+00   0.1021021366619522E+01   0.0000000000000000E+00 
          58           1   0.5157780395658285E-01   0.0000000000000000E+00   0.1016745892311266E+01  -0.3813401034114838E-20   0.1999798721631832E+01   0.0000000000000000E+00   0.1014567525695008E+01   0.0000000000000000E+00   0.1013163089626739E+01   0.0000000000000000E+00   0.1037231993392399E-01   0.0000000000000000E+00   0.1012636703755920E+01   0.0000000000000000E+00   0.1001039443313258E+01   0.0000000000000000E+00 
          59           1   0.6200668383078484E-01   0.0000000000000000E+00   0.3180808514587394E-01   0.9347122904200641E-21   0.9943345488222114E+00   0.0000000000000000E+00   0.9854007391667028E+00   0.0000000000000000E+00   0.9926595707466793E+00   0.0000000000000000E+00   0.9877787369837543E+00   0.0000000000000000E+00   0.9912189978641333E+00   0.0000000000000000E+00   0.9866007225857041E+00   0.0000000000000000E+00 
          60           1   0.4145059720755325E-01   0.0000000000000000E+00   0.1011627006794563E+01   0.2878518751993607E-21   0.1999684392938527E+01   0.0000000000000000E+00   0.1001985074416167E+01   0.0000000000000000E+00   0.9999858108810521E+00   0.0000000000000000E+00   0.1108854869626254E-01   0.0000000000000000E+00   0.1014481144888765E+01   0.0000000000000000E+00   0.1014225625386733E+01   0.0000000000000000E+00 
          61           1   0.9543596160038546E+00   0.0000000000000000E+00   0.6910285016379236E+00  -0.4358825133837935E-18   0.1178424357736116E+01   0.0000000000000000E+00   0.1160244670004323E+01   0.0000000000000000E+00   0.9919443022497675E+00   0.0000000000000000E+00   0.3905945810121311E-03   0.0000000000000000E+00   0.9960591124428981E+00   0.0000000000000000E+00   0.9985773469818753E+00   0.0000000000000000E+00 
          62           1   0.2414472518494389E-01   0.0000000000000000E+00   0.1747759285581110E-01   0.8096225153139138E-21   0.1000759183574149E+01   0.0000000000000000E+00   0.1003902271913446E+01   0.0000000000000000E+00   0.1000012957993892E+01   0.0000000000000000E+00   0.1005513062771393E+01   0.0000000000000000E+00   0.1000013840503943E+01   0.0000000000000000E+00   0.1013943408427944E+01   0.0000000000000000E+00 
          63           1   0.9745483156050671E+00   0.0000000000000000E+00   0.8485917268274316E+00   0.1299024975326272E-17   0.1387846915161316E+01   0.0000000000000000E+00   0.9850463681181227E+00   0.0000000000000000E+00   0.9859622032500674E+00   0.0000000000000000E+00   0.5011069407890986E-03   0.0000000000000000E+00   0.9970794658655858E+00   0.0000000000000000E+00   0.1269015625059257E+01   0.0000000000000000E+00 
          64           1   0.2267944759544188E-01   0.0000000000000000E+00   0.2297739256232083E-01  -0.6392204659986579E-21   0.1000554116292563E+01   0.0000000000000000E+00   0.1000220273175586E+01   0.0000000000000000E+00   0.1001200233456156E+01   0.0000000000000000E+00   0.1005395196536713E+01   0.0000000000000000E+00   0.1014946562519691E+01   0.0000000000000000E+00   0.1000363065614806E+01   0.0000000000000000E+00 
