# Supplementary material for: Lattice quantum electrodynamics in (3+1)-dimensions at finite density with tensor networks
Source: Nat Commun. 2021 Jun 14;12:3600. doi: 10.1038/s41467-021-23646-3 (PMC8203653; doi:10.1038/s41467-021-23646-3)
Supplement: Supplementary file 2 — Source Data [file 41467_2021_23646_MOESM2_ESM.zip › Source_Data/observables_l_2d.out]

           1           1   0.9560456603301860E+00   0.0000000000000000E+00   0.6987028929923830E+00   0.1323659955367575E-17   0.8949702541032596E+00   0.0000000000000000E+00   0.1002348773804960E+01   0.0000000000000000E+00   0.9193749966316874E+00   0.0000000000000000E+00   0.7067849617612800E+00   0.0000000000000000E+00   0.7608808126618255E+00   0.0000000000000000E+00   0.7595945406758291E+00   0.0000000000000000E+00 
           2           1   0.9545892058154535E+00   0.0000000000000000E+00   0.6994654120561334E+00   0.7072974250787347E-18   0.1105487223978611E+01   0.0000000000000000E+00   0.1239119188663765E+01   0.0000000000000000E+00   0.1080625051567145E+01   0.0000000000000000E+00   0.1279360877920307E+01   0.0000000000000000E+00   0.9989206674262815E+00   0.0000000000000000E+00   0.1251076196199762E+01   0.0000000000000000E+00 
           3           1   0.9493836912151135E+00   0.0000000000000000E+00   0.6632153648465553E+00   0.2805095570741785E-17   0.9007707552462871E+00   0.0000000000000000E+00   0.6950574848588886E+00   0.0000000000000000E+00   0.7489223395450645E+00   0.0000000000000000E+00   0.7009236244036808E+00   0.0000000000000000E+00   0.1002949802489332E+01   0.0000000000000000E+00   0.1001992302236217E+01   0.0000000000000000E+00 
           4           1   0.9530669826102749E+00   0.0000000000000000E+00   0.6612636164575574E+00   0.4433611488847659E-18   0.1097461482359260E+01   0.0000000000000000E+00   0.9984611509297422E+00   0.0000000000000000E+00   0.1240406563731521E+01   0.0000000000000000E+00   0.1311794625205816E+01   0.0000000000000000E+00   0.1304942462876353E+01   0.0000000000000000E+00   0.1000000697495627E+01   0.0000000000000000E+00 
           5           1   0.9551909941835235E+00   0.0000000000000000E+00   0.6540746356075268E+00  -0.3237595910575881E-17   0.6882056972148392E+00   0.0000000000000000E+00   0.9999995677153855E+00   0.0000000000000000E+00   0.7267705670457735E+00   0.0000000000000000E+00   0.9517749727613750E+00   0.0000000000000000E+00   0.7111067707582995E+00   0.0000000000000000E+00   0.9669514302960190E+00   0.0000000000000000E+00 
           6           1   0.9519389830942001E+00   0.0000000000000000E+00   0.6618168031775956E+00  -0.1120440653767146E-17   0.1299080741223016E+01   0.0000000000000000E+00   0.1288893051386789E+01   0.0000000000000000E+00   0.1279205885010779E+01   0.0000000000000000E+00   0.1056439639465084E+01   0.0000000000000000E+00   0.9978008542137238E+00   0.0000000000000000E+00   0.1030518811757003E+01   0.0000000000000000E+00 
           7           1   0.9529085542907911E+00   0.0000000000000000E+00   0.6573114690327918E+00  -0.2094242240282475E-18   0.7206336753454579E+00   0.0000000000000000E+00   0.6927466018892706E+00   0.0000000000000000E+00   0.9690436255733620E+00   0.0000000000000000E+00   0.9438727167725910E+00   0.0000000000000000E+00   0.9999999986312538E+00   0.0000000000000000E+00   0.7207948274674543E+00   0.0000000000000000E+00 
           8           1   0.9533595500288889E+00   0.0000000000000000E+00   0.6509958939314548E+00   0.2046389563666894E-18   0.1293212412303127E+01   0.0000000000000000E+00   0.9979990020068994E+00   0.0000000000000000E+00   0.1030968892142046E+01   0.0000000000000000E+00   0.1050693984687503E+01   0.0000000000000000E+00   0.1307253653343181E+01   0.0000000000000000E+00   0.1273231605501078E+01   0.0000000000000000E+00 
           9           1   0.9585992490600449E+00   0.0000000000000000E+00   0.6632048586877934E+00   0.7635461934739558E-18   0.9493072513966463E+00   0.0000000000000000E+00   0.9457549932572318E+00   0.0000000000000000E+00   0.1000000627232321E+01   0.0000000000000000E+00   0.7222369493053722E+00   0.0000000000000000E+00   0.6951861309900234E+00   0.0000000000000000E+00   0.7289147987133370E+00   0.0000000000000000E+00 
          10           1   0.9558747783942432E+00   0.0000000000000000E+00   0.6661104052266077E+00  -0.2643095289992045E-18   0.1048227009044406E+01   0.0000000000000000E+00   0.1060371422594878E+01   0.0000000000000000E+00   0.1271085127834262E+01   0.0000000000000000E+00   0.1273091920890366E+01   0.0000000000000000E+00   0.1303692584748543E+01   0.0000000000000000E+00   0.9994067132266069E+00   0.0000000000000000E+00 
          11           1   0.9567036587091791E+00   0.0000000000000000E+00   0.6828370762569577E+00   0.3946576826179363E-19   0.7269077591024536E+00   0.0000000000000000E+00   0.9277372589868197E+00   0.0000000000000000E+00   0.7686851427204100E+00   0.0000000000000000E+00   0.9025284125883478E+00   0.0000000000000000E+00   0.7168796145149235E+00   0.0000000000000000E+00   0.1000558153360601E+01   0.0000000000000000E+00 
          12           1   0.9576276610576926E+00   0.0000000000000000E+00   0.6854668377316968E+00  -0.1736369219921936E-17   0.1277764949269690E+01   0.0000000000000000E+00   0.1066278885048749E+01   0.0000000000000000E+00   0.9995070426489630E+00   0.0000000000000000E+00   0.1105028516894782E+01   0.0000000000000000E+00   0.1277733383326161E+01   0.0000000000000000E+00   0.1231314883838254E+01   0.0000000000000000E+00 
          13           1   0.9558770624206205E+00   0.0000000000000000E+00   0.6870397410066258E+00  -0.2335276206563815E-17   0.7257034241977829E+00   0.0000000000000000E+00   0.7222691143459645E+00   0.0000000000000000E+00   0.9885842007363350E+00   0.0000000000000000E+00   0.8945179473129354E+00   0.0000000000000000E+00   0.9529251340804421E+00   0.0000000000000000E+00   0.7601231168624596E+00   0.0000000000000000E+00 
          14           1   0.9574627568213392E+00   0.0000000000000000E+00   0.6754071094268462E+00  -0.3132520314696044E-18   0.1285760634659546E+01   0.0000000000000000E+00   0.1283070756202080E+01   0.0000000000000000E+00   0.1239876892233991E+01   0.0000000000000000E+00   0.1099235603675463E+01   0.0000000000000000E+00   0.1049518823557859E+01   0.0000000000000000E+00   0.1000000046426168E+01   0.0000000000000000E+00 
          15           1   0.9576497243392562E+00   0.0000000000000000E+00   0.6591105603934215E+00  -0.6017203557506680E-19   0.9435590758829782E+00   0.0000000000000000E+00   0.6963272281881893E+00   0.0000000000000000E+00   0.7343668745274742E+00   0.0000000000000000E+00   0.7142402607911553E+00   0.0000000000000000E+00   0.9538571676376681E+00   0.0000000000000000E+00   0.9999996686278531E+00   0.0000000000000000E+00 
          16           1   0.9559997667908651E+00   0.0000000000000000E+00   0.6662171874070759E+00   0.4104038418220194E-18   0.1056128842690990E+01   0.0000000000000000E+00   0.1304841263608141E+01   0.0000000000000000E+00   0.1011370145428748E+01   0.0000000000000000E+00   0.1274297424165062E+01   0.0000000000000000E+00   0.1043728956151064E+01   0.0000000000000000E+00   0.1265633134738186E+01   0.0000000000000000E+00 
          17           1   0.9530215204444743E+00   0.0000000000000000E+00   0.6385991510311616E+00   0.1193882188498498E-17   0.9855429721122680E+00   0.0000000000000000E+00   0.9562685218640830E+00   0.0000000000000000E+00   0.9999999569022232E+00   0.0000000000000000E+00   0.6925175163945794E+00   0.0000000000000000E+00   0.7161607108195409E+00   0.0000000000000000E+00   0.6964888014464851E+00   0.0000000000000000E+00 
          18           1   0.9522471769766829E+00   0.0000000000000000E+00   0.6506175871622281E+00   0.1079168288416540E-17   0.9933639726508559E+00   0.0000000000000000E+00   0.1046129167292478E+01   0.0000000000000000E+00   0.1303511223897591E+01   0.0000000000000000E+00   0.1286230708164247E+01   0.0000000000000000E+00   0.1281280054283156E+01   0.0000000000000000E+00   0.1041732050662127E+01   0.0000000000000000E+00 
          19           1   0.9508875358476530E+00   0.0000000000000000E+00   0.6528079897223591E+00   0.2578912168043266E-17   0.7137692327583658E+00   0.0000000000000000E+00   0.9504786128096954E+00   0.0000000000000000E+00   0.7178177087787784E+00   0.0000000000000000E+00   0.1006176912205288E+01   0.0000000000000000E+00   0.7034820418590801E+00   0.0000000000000000E+00   0.9573879557151446E+00   0.0000000000000000E+00 
          20           1   0.9508605970439639E+00   0.0000000000000000E+00   0.6328094360632088E+00   0.6599604755987600E-18   0.1307482432566931E+01   0.0000000000000000E+00   0.1047093599938489E+01   0.0000000000000000E+00   0.9978420355338720E+00   0.0000000000000000E+00   0.9965299122745772E+00   0.0000000000000000E+00   0.1319730335348924E+01   0.0000000000000000E+00   0.1282182281340899E+01   0.0000000000000000E+00 
          21           1   0.9518084413457496E+00   0.0000000000000000E+00   0.6401099192035302E+00  -0.1373844540269641E-17   0.7239104746871621E+00   0.0000000000000000E+00   0.6802694155496920E+00   0.0000000000000000E+00   0.9988734862014227E+00   0.0000000000000000E+00   0.1003936201801254E+01   0.0000000000000000E+00   0.9337453611460408E+00   0.0000000000000000E+00   0.7074566192289231E+00   0.0000000000000000E+00 
          22           1   0.9522415848461193E+00   0.0000000000000000E+00   0.6477438355018225E+00  -0.7560353351891040E-18   0.1278233249813471E+01   0.0000000000000000E+00   0.1296517018747381E+01   0.0000000000000000E+00   0.1292543362355411E+01   0.0000000000000000E+00   0.9959415073304765E+00   0.0000000000000000E+00   0.1072285603760652E+01   0.0000000000000000E+00   0.1016720842783138E+01   0.0000000000000000E+00 
          23           1   0.9596884929347651E+00   0.0000000000000000E+00   0.6815214735539936E+00   0.1605636933222973E-17   0.9185859527898257E+00   0.0000000000000000E+00   0.7187206989287689E+00   0.0000000000000000E+00   0.7589077011967884E+00   0.0000000000000000E+00   0.7217668455630259E+00   0.0000000000000000E+00   0.9396037677364036E+00   0.0000000000000000E+00   0.9827265408311315E+00   0.0000000000000000E+00 
          24           1   0.9553027864661281E+00   0.0000000000000000E+00   0.6848695814808365E+00  -0.1374688316027629E-17   0.1098424852501754E+01   0.0000000000000000E+00   0.1283839107213862E+01   0.0000000000000000E+00   0.1001638899597108E+01   0.0000000000000000E+00   0.1276089442829257E+01   0.0000000000000000E+00   0.1054218186221072E+01   0.0000000000000000E+00   0.1241092298069405E+01   0.0000000000000000E+00 
          25           1   0.9506706052667434E+00   0.0000000000000000E+00   0.6781128058696104E+00  -0.5531417020493072E-18   0.6882292259834831E+00   0.0000000000000000E+00   0.7616876047090276E+00   0.0000000000000000E+00   0.9677125245147959E+00   0.0000000000000000E+00   0.9016248144842764E+00   0.0000000000000000E+00   0.1002000454668457E+01   0.0000000000000000E+00   0.7280747703711091E+00   0.0000000000000000E+00 
          26           1   0.9487343229140892E+00   0.0000000000000000E+00   0.6087722087864895E+00  -0.1152797737815937E-19   0.9960647893972088E+00   0.0000000000000000E+00   0.1318311165790347E+01   0.0000000000000000E+00   0.1000001984241236E+01   0.0000000000000000E+00   0.1311770487120930E+01   0.0000000000000000E+00   0.9976529879628837E+00   0.0000000000000000E+00   0.1324932908397494E+01   0.0000000000000000E+00 
          27           1   0.9537580728539374E+00   0.0000000000000000E+00   0.6784911286691597E+00   0.1075726387141558E-17   0.1003469504512082E+01   0.0000000000000000E+00   0.1001077462014365E+01   0.0000000000000000E+00   0.8472548424800693E+00   0.0000000000000000E+00   0.7786985572267102E+00   0.0000000000000000E+00   0.6816963524460582E+00   0.0000000000000000E+00   0.7340452084662610E+00   0.0000000000000000E+00 
          28           1   0.9565974717049940E+00   0.0000000000000000E+00   0.7065755720928383E+00   0.2016083934229450E-17   0.1221300717239340E+01   0.0000000000000000E+00   0.1000001624926070E+01   0.0000000000000000E+00   0.1187060681071160E+01   0.0000000000000000E+00   0.1014458000942173E+01   0.0000000000000000E+00   0.1238300900610202E+01   0.0000000000000000E+00   0.1295475546914391E+01   0.0000000000000000E+00 
          29           1   0.9455067626942306E+00   0.0000000000000000E+00   0.6142925165554529E+00  -0.2683252711797540E-17   0.6844375566847570E+00   0.0000000000000000E+00   0.1002200797001980E+01   0.0000000000000000E+00   0.7046231922297667E+00   0.0000000000000000E+00   0.1006635160890341E+01   0.0000000000000000E+00   0.6540462598527101E+00   0.0000000000000000E+00   0.1002550270620245E+01   0.0000000000000000E+00 
          30           1   0.9475802847293824E+00   0.0000000000000000E+00   0.6760620269713714E+00  -0.3670549646938875E-17   0.9938383539888711E+00   0.0000000000000000E+00   0.9970358992224614E+00   0.0000000000000000E+00   0.1265866340254133E+01   0.0000000000000000E+00   0.1315562541662296E+01   0.0000000000000000E+00   0.1242408502731573E+01   0.0000000000000000E+00   0.1132868646822466E+01   0.0000000000000000E+00 
          31           1   0.9532702669689442E+00   0.0000000000000000E+00   0.6731422580646186E+00  -0.2039998351721980E-17   0.1004060193656512E+01   0.0000000000000000E+00   0.7575922581942363E+00   0.0000000000000000E+00   0.6749746526474641E+00   0.0000000000000000E+00   0.7440027931108848E+00   0.0000000000000000E+00   0.1001539204287968E+01   0.0000000000000000E+00   0.8645606311298544E+00   0.0000000000000000E+00 
          32           1   0.9553040883393088E+00   0.0000000000000000E+00   0.6496177385884760E+00   0.1948726635758224E-18   0.1255997354000401E+01   0.0000000000000000E+00   0.1345955444911585E+01   0.0000000000000000E+00   0.1271937542174979E+01   0.0000000000000000E+00   0.1081413083299600E+01   0.0000000000000000E+00   0.1000000327811435E+01   0.0000000000000000E+00   0.1000000336133303E+01   0.0000000000000000E+00 
          33           1   0.9510542177135490E+00   0.0000000000000000E+00   0.6717468437115995E+00  -0.2923019359360803E-17   0.7427365374757653E+00   0.0000000000000000E+00   0.6729671280105031E+00   0.0000000000000000E+00   0.9999992872043784E+00   0.0000000000000000E+00   0.8880745988422289E+00   0.0000000000000000E+00   0.1001518602741194E+01   0.0000000000000000E+00   0.7436496280067478E+00   0.0000000000000000E+00 
          34           1   0.9540915252057903E+00   0.0000000000000000E+00   0.6729717764538972E+00  -0.1951807839088372E-17   0.9966121344700589E+00   0.0000000000000000E+00   0.1245678701807097E+01   0.0000000000000000E+00   0.1135432144090322E+01   0.0000000000000000E+00   0.1257263503039674E+01   0.0000000000000000E+00   0.9985689118383114E+00   0.0000000000000000E+00   0.1320536129948866E+01   0.0000000000000000E+00 
          35           1   0.9495163643379052E+00   0.0000000000000000E+00   0.6751125358229373E+00  -0.2726560235682169E-17   0.1003479755854839E+01   0.0000000000000000E+00   0.1002605642038755E+01   0.0000000000000000E+00   0.8671382337773856E+00   0.0000000000000000E+00   0.6916842515447988E+00   0.0000000000000000E+00   0.7543091096989321E+00   0.0000000000000000E+00   0.7312666427334571E+00   0.0000000000000000E+00 
          36           1   0.9467526360769667E+00   0.0000000000000000E+00   0.6255211364306015E+00  -0.2975246781405235E-17   0.1308315825552054E+01   0.0000000000000000E+00   0.9982256606084255E+00   0.0000000000000000E+00   0.9974514027040370E+00   0.0000000000000000E+00   0.1027666551846714E+01   0.0000000000000000E+00   0.1327040226461334E+01   0.0000000000000000E+00   0.1288052968882252E+01   0.0000000000000000E+00 
          37           1   0.9539295416385267E+00   0.0000000000000000E+00   0.6995839860362403E+00  -0.3142562350963323E-17   0.7772216998449719E+00   0.0000000000000000E+00   0.1002278395364466E+01   0.0000000000000000E+00   0.7119600607696219E+00   0.0000000000000000E+00   0.9956468333161579E+00   0.0000000000000000E+00   0.7460053936668123E+00   0.0000000000000000E+00   0.8129580753906637E+00   0.0000000000000000E+00 
          38           1   0.9547043517080454E+00   0.0000000000000000E+00   0.6785831183392806E+00  -0.1338280581530047E-17   0.9971599290409318E+00   0.0000000000000000E+00   0.1000000657944894E+01   0.0000000000000000E+00   0.1268723397258542E+01   0.0000000000000000E+00   0.1222777764853117E+01   0.0000000000000000E+00   0.1313284047733349E+01   0.0000000000000000E+00   0.1152758554858909E+01   0.0000000000000000E+00 
          39           1   0.9544684285360487E+00   0.0000000000000000E+00   0.6068481764208034E+00   0.4260834661581354E-18   0.9999987151837316E+00   0.0000000000000000E+00   0.6867150892735577E+00   0.0000000000000000E+00   0.6794814946990086E+00   0.0000000000000000E+00   0.6793384983897798E+00   0.0000000000000000E+00   0.9999987123868025E+00   0.0000000000000000E+00   0.9999990615289676E+00   0.0000000000000000E+00 
          40           1   0.9487813457180742E+00   0.0000000000000000E+00   0.6783192693286263E+00   0.6693277759119645E-18   0.1320661651500664E+01   0.0000000000000000E+00   0.1253996283097679E+01   0.0000000000000000E+00   0.1256356025441559E+01   0.0000000000000000E+00   0.1087418913991903E+01   0.0000000000000000E+00   0.9980821983301437E+00   0.0000000000000000E+00   0.1032266273351482E+01   0.0000000000000000E+00 
          41           1   0.9551902835529401E+00   0.0000000000000000E+00   0.6767373906202515E+00   0.1452489527492329E-17   0.9125697898413329E+00   0.0000000000000000E+00   0.7202526357583133E+00   0.0000000000000000E+00   0.7635693951785016E+00   0.0000000000000000E+00   0.7074078870501903E+00   0.0000000000000000E+00   0.9426465325462273E+00   0.0000000000000000E+00   0.9983634760117615E+00   0.0000000000000000E+00 
          42           1   0.9575920024266606E+00   0.0000000000000000E+00   0.6948853333206110E+00  -0.2166388658597363E-18   0.1111932375360152E+01   0.0000000000000000E+00   0.1267790017998203E+01   0.0000000000000000E+00   0.1017263390922780E+01   0.0000000000000000E+00   0.1269591021347950E+01   0.0000000000000000E+00   0.1054584587441088E+01   0.0000000000000000E+00   0.1236430609267456E+01   0.0000000000000000E+00 
          43           1   0.9532062906266784E+00   0.0000000000000000E+00   0.6456167930480680E+00   0.3027438758942329E-17   0.7304088948323926E+00   0.0000000000000000E+00   0.7058731403302971E+00   0.0000000000000000E+00   0.9832885551939650E+00   0.0000000000000000E+00   0.1003388364177584E+01   0.0000000000000000E+00   0.9322568921147480E+00   0.0000000000000000E+00   0.6915778626934610E+00   0.0000000000000000E+00 
          44           1   0.9564774675677279E+00   0.0000000000000000E+00   0.6372202644031068E+00  -0.2030599848041491E-18   0.1292591163153444E+01   0.0000000000000000E+00   0.1283780551480046E+01   0.0000000000000000E+00   0.1308422160298673E+01   0.0000000000000000E+00   0.1000000149617036E+01   0.0000000000000000E+00   0.1070556318551418E+01   0.0000000000000000E+00   0.1001127124420066E+01   0.0000000000000000E+00 
          45           1   0.9529180379871162E+00   0.0000000000000000E+00   0.6443495743012969E+00   0.7605514978199165E-18   0.6896160910911303E+00   0.0000000000000000E+00   0.9220969168438106E+00   0.0000000000000000E+00   0.7141545350128513E+00   0.0000000000000000E+00   0.1002837174870152E+01   0.0000000000000000E+00   0.7162176310095314E+00   0.0000000000000000E+00   0.1002159613130324E+01   0.0000000000000000E+00 
          46           1   0.9533530780077321E+00   0.0000000000000000E+00   0.6547505844698805E+00   0.3642350250797497E-18   0.1280669930872577E+01   0.0000000000000000E+00   0.1053602526201407E+01   0.0000000000000000E+00   0.1042586514644947E+01   0.0000000000000000E+00   0.9965204966853742E+00   0.0000000000000000E+00   0.1294128133953505E+01   0.0000000000000000E+00   0.1285845475579080E+01   0.0000000000000000E+00 
          47           1   0.9541643491325025E+00   0.0000000000000000E+00   0.6580876371355426E+00   0.4806781432818085E-18   0.9723246579618936E+00   0.0000000000000000E+00   0.9642222977231463E+00   0.0000000000000000E+00   0.9582876817862216E+00   0.0000000000000000E+00   0.7193299332336663E+00   0.0000000000000000E+00   0.7322095301184839E+00   0.0000000000000000E+00   0.6994615500176317E+00   0.0000000000000000E+00 
          48           1   0.9539235577605160E+00   0.0000000000000000E+00   0.6352057549839862E+00   0.5391011023380101E-21   0.1004364536910717E+01   0.0000000000000000E+00   0.1058888890194193E+01   0.0000000000000000E+00   0.1300538435588432E+01   0.0000000000000000E+00   0.1310383552698678E+01   0.0000000000000000E+00   0.1279748090759906E+01   0.0000000000000000E+00   0.1000000051567472E+01   0.0000000000000000E+00 
          49           1   0.9584616862507938E+00   0.0000000000000000E+00   0.6814597165657624E+00   0.1908120121921599E-18   0.9106441614391588E+00   0.0000000000000000E+00   0.7241107752356956E+00   0.0000000000000000E+00   0.7381124354513875E+00   0.0000000000000000E+00   0.7389235952911767E+00   0.0000000000000000E+00   0.9411075472417734E+00   0.0000000000000000E+00   0.9886397990396921E+00   0.0000000000000000E+00 
          50           1   0.9584779875594261E+00   0.0000000000000000E+00   0.6559092833234800E+00   0.8134441093043824E-18   0.1079095309579764E+01   0.0000000000000000E+00   0.1275645041247072E+01   0.0000000000000000E+00   0.1000000012979719E+01   0.0000000000000000E+00   0.1306072367131247E+01   0.0000000000000000E+00   0.1035777718895553E+01   0.0000000000000000E+00   0.1261887537650995E+01   0.0000000000000000E+00 
          51           1   0.9574070802680064E+00   0.0000000000000000E+00   0.6728322439815394E+00  -0.2973296220775651E-17   0.6939276298952548E+00   0.0000000000000000E+00   0.7621654460336489E+00   0.0000000000000000E+00   0.9999999596957901E+00   0.0000000000000000E+00   0.9033801291999484E+00   0.0000000000000000E+00   0.9463986942276902E+00   0.0000000000000000E+00   0.7367210606644067E+00   0.0000000000000000E+00 
          52           1   0.9594308328601524E+00   0.0000000000000000E+00   0.6923266038524807E+00   0.9862504453535397E-18   0.1261076403198057E+01   0.0000000000000000E+00   0.1248664574554105E+01   0.0000000000000000E+00   0.1263278925024488E+01   0.0000000000000000E+00   0.1097103887922933E+01   0.0000000000000000E+00   0.1077901921876323E+01   0.0000000000000000E+00   0.1011405120252558E+01   0.0000000000000000E+00 
          53           1   0.9581661113819140E+00   0.0000000000000000E+00   0.6890881431636950E+00   0.1068967768318816E-17   0.7359745358885014E+00   0.0000000000000000E+00   0.9294427008634493E+00   0.0000000000000000E+00   0.7472899124750365E+00   0.0000000000000000E+00   0.8773013855938949E+00   0.0000000000000000E+00   0.7513322113799643E+00   0.0000000000000000E+00   0.1000493142363698E+01   0.0000000000000000E+00 
          54           1   0.9585458765050409E+00   0.0000000000000000E+00   0.6859403936637941E+00  -0.5223825742854119E-18   0.1277951016495530E+01   0.0000000000000000E+00   0.1067743978361605E+01   0.0000000000000000E+00   0.9994443826027739E+00   0.0000000000000000E+00   0.1122857270019522E+01   0.0000000000000000E+00   0.1237839151784998E+01   0.0000000000000000E+00   0.1252710077158040E+01   0.0000000000000000E+00 
          55           1   0.9585570229332793E+00   0.0000000000000000E+00   0.6685776297442052E+00  -0.1045275620789019E-17   0.9087825565839939E+00   0.0000000000000000E+00   0.9454122006455008E+00   0.0000000000000000E+00   0.1000590343525087E+01   0.0000000000000000E+00   0.7220492097092027E+00   0.0000000000000000E+00   0.7243545240406957E+00   0.0000000000000000E+00   0.7402541425329138E+00   0.0000000000000000E+00 
          56           1   0.9588775286523145E+00   0.0000000000000000E+00   0.6764116866785108E+00   0.1655795928745222E-17   0.1101865242470012E+01   0.0000000000000000E+00   0.1057354987719998E+01   0.0000000000000000E+00   0.1259745855241218E+01   0.0000000000000000E+00   0.1264024530520794E+01   0.0000000000000000E+00   0.1275888313655218E+01   0.0000000000000000E+00   0.9999985989933965E+00   0.0000000000000000E+00 
          57           1   0.9550826600648316E+00   0.0000000000000000E+00   0.6769490033848961E+00  -0.4165212021604493E-18   0.7282116315456041E+00   0.0000000000000000E+00   0.1001918664571731E+01   0.0000000000000000E+00   0.7381972166831632E+00   0.0000000000000000E+00   0.8981452278284288E+00   0.0000000000000000E+00   0.7094018798994363E+00   0.0000000000000000E+00   0.9690427193508038E+00   0.0000000000000000E+00 
          58           1   0.9541745077839932E+00   0.0000000000000000E+00   0.6726373713765504E+00   0.2403136446509161E-17   0.1283630916773141E+01   0.0000000000000000E+00   0.1290598119472850E+01   0.0000000000000000E+00   0.1261934277554623E+01   0.0000000000000000E+00   0.1089344186652239E+01   0.0000000000000000E+00   0.9977216974636556E+00   0.0000000000000000E+00   0.1030945309782708E+01   0.0000000000000000E+00 
          59           1   0.9546418609250267E+00   0.0000000000000000E+00   0.6695038295762032E+00  -0.7725784006041458E-18   0.6952552017986040E+00   0.0000000000000000E+00   0.7198445280509860E+00   0.0000000000000000E+00   0.9694832735426442E+00   0.0000000000000000E+00   0.9209385344288451E+00   0.0000000000000000E+00   0.1001772807442669E+01   0.0000000000000000E+00   0.7380637938052952E+00   0.0000000000000000E+00 
          60           1   0.9568205286254078E+00   0.0000000000000000E+00   0.6732724561481858E+00   0.2964152963450791E-17   0.1292136060147796E+01   0.0000000000000000E+00   0.9984823170632623E+00   0.0000000000000000E+00   0.1033046523862632E+01   0.0000000000000000E+00   0.1091185093566699E+01   0.0000000000000000E+00   0.1280155399251486E+01   0.0000000000000000E+00   0.1261815134721658E+01   0.0000000000000000E+00 
          61           1   0.9557369706446059E+00   0.0000000000000000E+00   0.6704239170845417E+00   0.2221010500091124E-17   0.8771535046040543E+00   0.0000000000000000E+00   0.1001431716906844E+01   0.0000000000000000E+00   0.9999998800755712E+00   0.0000000000000000E+00   0.7078849768193020E+00   0.0000000000000000E+00   0.7003882580721457E+00   0.0000000000000000E+00   0.7574046928470680E+00   0.0000000000000000E+00 
          62           1   0.9523043835602170E+00   0.0000000000000000E+00   0.6622099271586058E+00   0.1155934743171825E-18   0.1096612679506872E+01   0.0000000000000000E+00   0.1299611739972756E+01   0.0000000000000000E+00   0.9980067497771482E+00   0.0000000000000000E+00   0.1304745225396521E+01   0.0000000000000000E+00   0.9973932524706604E+00   0.0000000000000000E+00   0.1255934736384364E+01   0.0000000000000000E+00 
          63           1   0.9586367995862188E+00   0.0000000000000000E+00   0.6967887193983635E+00  -0.2450021204227918E-17   0.9029029320599196E+00   0.0000000000000000E+00   0.7586627903074232E+00   0.0000000000000000E+00   0.7440665566730047E+00   0.0000000000000000E+00   0.7163535839800972E+00   0.0000000000000000E+00   0.9999997934938106E+00   0.0000000000000000E+00   0.9193775438796548E+00   0.0000000000000000E+00 
          64           1   0.9590123908336585E+00   0.0000000000000000E+00   0.7064080417232176E+00   0.1068113062616263E-17   0.1122687267949882E+01   0.0000000000000000E+00   0.1000000165771281E+01   0.0000000000000000E+00   0.1242597192146029E+01   0.0000000000000000E+00   0.1271768528524838E+01   0.0000000000000000E+00   0.1241337108483182E+01   0.0000000000000000E+00   0.1080622127916514E+01   0.0000000000000000E+00
