# Supplementary material for: Lattice quantum electrodynamics in (3+1)-dimensions at finite density with tensor networks
Source: Nat Commun. 2021 Jun 14;12:3600. doi: 10.1038/s41467-021-23646-3 (PMC8203653; doi:10.1038/s41467-021-23646-3)
Supplement: Supplementary file 2 — Source Data [file 41467_2021_23646_MOESM2_ESM.zip › Source_Data/observables_l_2f.out]

          1           1   0.3842175529063287E-01   0.0000000000000000E+00   0.3197319617757164E+00   0.2921775972464814E-19   0.9925779913425533E+00   0.0000000000000000E+00   0.9971408820267523E+00   0.0000000000000000E+00   0.9999999999841157E+00   0.0000000000000000E+00   0.9515402921252686E+00   0.0000000000000000E+00   0.9848197758039016E+00   0.0000000000000000E+00   0.1035499303423747E+01   0.0000000000000000E+00 
           2           1   0.3508443026730830E-01   0.0000000000000000E+00   0.3328356644915976E+00   0.6479812422614546E-19   0.1002645917899301E+01   0.0000000000000000E+00   0.1015180224199595E+01   0.0000000000000000E+00   0.1000000000013474E+01   0.0000000000000000E+00   0.9795480074023392E+00   0.0000000000000000E+00   0.1002327673345657E+01   0.0000000000000000E+00   0.1035382607403909E+01   0.0000000000000000E+00 
           3           1   0.3471843259157500E-01   0.0000000000000000E+00   0.3350571949287570E+00  -0.2858637525245729E-19   0.9977752440254845E+00   0.0000000000000000E+00   0.1023036414860166E+01   0.0000000000000000E+00   0.9646173945770353E+00   0.0000000000000000E+00   0.9835898129492564E+00   0.0000000000000000E+00   0.9962627009972431E+00   0.0000000000000000E+00   0.9999999999978160E+00   0.0000000000000000E+00 
           4           1   0.3779499013616852E-01   0.0000000000000000E+00   0.3365012184240117E+00  -0.5570681036253770E-19   0.1007122058947793E+01   0.0000000000000000E+00   0.1000000000001667E+01   0.0000000000000000E+00   0.9645006961949512E+00   0.0000000000000000E+00   0.1089208649849042E+01   0.0000000000000000E+00   0.9769635851395122E+00   0.0000000000000000E+00   0.1000000000001747E+01   0.0000000000000000E+00 
           5           1   0.3883065656052039E-01   0.0000000000000000E+00   0.3153180909304474E+00  -0.1503350215158758E-18   0.9107934433450130E+00   0.0000000000000000E+00   0.9999999999922864E+00   0.0000000000000000E+00   0.1031887556705864E+01   0.0000000000000000E+00   0.9935422486450256E+00   0.0000000000000000E+00   0.1024946094756669E+01   0.0000000000000000E+00   0.9999999999923070E+00   0.0000000000000000E+00 
           6           1   0.3335774034860564E-01   0.0000000000000000E+00   0.3538946832618175E+00  -0.1291593263046488E-18   0.1016410134130830E+01   0.0000000000000000E+00   0.9750539052490566E+00   0.0000000000000000E+00   0.1025893669456467E+01   0.0000000000000000E+00   0.1013365466844366E+01   0.0000000000000000E+00   0.1002634564658388E+01   0.0000000000000000E+00   0.1000000000007177E+01   0.0000000000000000E+00 
           7           1   0.3407700141806398E-01   0.0000000000000000E+00   0.3516724262812879E+00   0.4396797097994269E-19   0.1020456581225736E+01   0.0000000000000000E+00   0.9868233481032350E+00   0.0000000000000000E+00   0.9971594912149292E+00   0.0000000000000000E+00   0.9873772394253224E+00   0.0000000000000000E+00   0.9999999999885497E+00   0.0000000000000000E+00   0.9741063386208538E+00   0.0000000000000000E+00 
           8           1   0.3952224167179334E-01   0.0000000000000000E+00   0.2984018809827932E+00  -0.4235943386141301E-19   0.1048453085652692E+01   0.0000000000000000E+00   0.1002008962276748E+01   0.0000000000000000E+00   0.1003909507068769E+01   0.0000000000000000E+00   0.1003861586713754E+01   0.0000000000000000E+00   0.1013176651894651E+01   0.0000000000000000E+00   0.9681124480618368E+00   0.0000000000000000E+00 
           9           1   0.3656081775991994E-01   0.0000000000000000E+00   0.3003893515922467E+00   0.1275843057399120E-19   0.9961384112818340E+00   0.0000000000000000E+00   0.9999999999993967E+00   0.0000000000000000E+00   0.9999999999993903E+00   0.0000000000000000E+00   0.9988422902039473E+00   0.0000000000000000E+00   0.9600841423922895E+00   0.0000000000000000E+00   0.1008374338360061E+01   0.0000000000000000E+00 
          10           1   0.3684509921346946E-01   0.0000000000000000E+00   0.3402801448790043E+00  -0.5304543513636324E-19   0.1006457744186902E+01   0.0000000000000000E+00   0.9999999999995322E+00   0.0000000000000000E+00   0.9916256616389416E+00   0.0000000000000000E+00   0.1015141484157636E+01   0.0000000000000000E+00   0.1023620209227820E+01   0.0000000000000000E+00   0.9999999999995127E+00   0.0000000000000000E+00 
          11           1   0.3552418240460146E-01   0.0000000000000000E+00   0.3630548535428445E+00   0.4489266728153716E-19   0.9848585028650357E+00   0.0000000000000000E+00   0.9999999999974324E+00   0.0000000000000000E+00   0.9786636151984838E+00   0.0000000000000000E+00   0.9928779544807755E+00   0.0000000000000000E+00   0.1008075745053567E+01   0.0000000000000000E+00   0.9999999999977315E+00   0.0000000000000000E+00 
          12           1   0.3644600144207247E-01   0.0000000000000000E+00   0.3131397228411922E+00  -0.5928431077689036E-20   0.1001157696792486E+01   0.0000000000000000E+00   0.1000000000002377E+01   0.0000000000000000E+00   0.1000000000002278E+01   0.0000000000000000E+00   0.1007422887631073E+01   0.0000000000000000E+00   0.1006529032212224E+01   0.0000000000000000E+00   0.1021336384799236E+01   0.0000000000000000E+00 
          13           1   0.3409943510323889E-01   0.0000000000000000E+00   0.3107515903520329E+00   0.9456163970085595E-19   0.1001341287053993E+01   0.0000000000000000E+00   0.9934710458313086E+00   0.0000000000000000E+00   0.9999999999992583E+00   0.0000000000000000E+00   0.9973539524995840E+00   0.0000000000000000E+00   0.9999999999992796E+00   0.0000000000000000E+00   0.9737342795114956E+00   0.0000000000000000E+00 
          14           1   0.3275171828265518E-01   0.0000000000000000E+00   0.3608265690012521E+00  -0.5706834044227711E-19   0.1012336951244378E+01   0.0000000000000000E+00   0.9919241120075718E+00   0.0000000000000000E+00   0.1026265720487767E+01   0.0000000000000000E+00   0.1002224934540867E+01   0.0000000000000000E+00   0.1000000000000132E+01   0.0000000000000000E+00   0.1000000000000106E+01   0.0000000000000000E+00 
          15           1   0.3580536491226595E-01   0.0000000000000000E+00   0.3752257927935733E+00   0.1356315783730697E-18   0.9866345071891746E+00   0.0000000000000000E+00   0.9763798674597490E+00   0.0000000000000000E+00   0.1015552455224113E+01   0.0000000000000000E+00   0.9876630487217515E+00   0.0000000000000000E+00   0.9999999999958825E+00   0.0000000000000000E+00   0.9979647564941158E+00   0.0000000000000000E+00 
          16           1   0.3564481347969635E-01   0.0000000000000000E+00   0.3350240960779756E+00  -0.5283367776452361E-19   0.1012622760325978E+01   0.0000000000000000E+00   0.1039915795564659E+01   0.0000000000000000E+00   0.1000000000003084E+01   0.0000000000000000E+00   0.9986587128045091E+00   0.0000000000000000E+00   0.1000000000003073E+01   0.0000000000000000E+00   0.9844475447754398E+00   0.0000000000000000E+00 
          17           1   0.3229215513016553E-01   0.0000000000000000E+00   0.4467423306548073E+00   0.6363335213876739E-19   0.1005436736339288E+01   0.0000000000000000E+00   0.9999999999992282E+00   0.0000000000000000E+00   0.9999999999992504E+00   0.0000000000000000E+00   0.9911733494476732E+00   0.0000000000000000E+00   0.9754007956693640E+00   0.0000000000000000E+00   0.9956969634134559E+00   0.0000000000000000E+00 
          18           1   0.3159789086680720E-01   0.0000000000000000E+00   0.4468840874077663E+00   0.1648537859387699E-18   0.9940024524238746E+00   0.0000000000000000E+00   0.1000000000000225E+01   0.0000000000000000E+00   0.1004303036585793E+01   0.0000000000000000E+00   0.1007808676804904E+01   0.0000000000000000E+00   0.1025483725050058E+01   0.0000000000000000E+00   0.1000000000000365E+01   0.0000000000000000E+00 
          19           1   0.3376513316251772E-01   0.0000000000000000E+00   0.4406638598491823E+00  -0.5108667470719080E-19   0.9921913231892614E+00   0.0000000000000000E+00   0.9999999999990409E+00   0.0000000000000000E+00   0.9994288205763990E+00   0.0000000000000000E+00   0.9965139874503072E+00   0.0000000000000000E+00   0.9781007356184396E+00   0.0000000000000000E+00   0.9999999999990937E+00   0.0000000000000000E+00 
          20           1   0.3098115467909405E-01   0.0000000000000000E+00   0.4391407585491774E+00  -0.1054556053541138E-18   0.1008826650553661E+01   0.0000000000000000E+00   0.9999999999992325E+00   0.0000000000000000E+00   0.9999999999992790E+00   0.0000000000000000E+00   0.1001338127259658E+01   0.0000000000000000E+00   0.1020245197440353E+01   0.0000000000000000E+00   0.1000571179421982E+01   0.0000000000000000E+00 
          21           1   0.3231570147435041E-01   0.0000000000000000E+00   0.4413018355477114E+00   0.1556424997459149E-19   0.9953336617072724E+00   0.0000000000000000E+00   0.9797548063118795E+00   0.0000000000000000E+00   0.9999999999998206E+00   0.0000000000000000E+00   0.9972062918704210E+00   0.0000000000000000E+00   0.9999999999998183E+00   0.0000000000000000E+00   0.9953895386355034E+00   0.0000000000000000E+00 
          22           1   0.3238782387318304E-01   0.0000000000000000E+00   0.4414989329405981E+00  -0.5876290996549585E-19   0.1003618357115067E+01   0.0000000000000000E+00   0.1021899258929242E+01   0.0000000000000000E+00   0.1004610461364211E+01   0.0000000000000000E+00   0.1002259746463967E+01   0.0000000000000000E+00   0.9999999999998817E+00   0.0000000000000000E+00   0.9999999999998798E+00   0.0000000000000000E+00 
          23           1   0.3512702769076168E-01   0.0000000000000000E+00   0.4439674125037786E+00  -0.7332128986066217E-19   0.9943841600337054E+00   0.0000000000000000E+00   0.9745163360805240E+00   0.0000000000000000E+00   0.9995908333091451E+00   0.0000000000000000E+00   0.9963816428851290E+00   0.0000000000000000E+00   0.9999999999996996E+00   0.0000000000000000E+00   0.9999999999997156E+00   0.0000000000000000E+00 
          24           1   0.3313035129505144E-01   0.0000000000000000E+00   0.4424503163700163E+00  -0.9165482681095574E-19   0.1003455698339004E+01   0.0000000000000000E+00   0.1024599147971245E+01   0.0000000000000000E+00   0.9999999999998722E+00   0.0000000000000000E+00   0.1004666338293333E+01   0.0000000000000000E+00   0.9999999999998537E+00   0.0000000000000000E+00   0.1000409166690422E+01   0.0000000000000000E+00 
          25           1   0.3282843375521864E-01   0.0000000000000000E+00   0.4262855330679366E+00   0.1384578339777491E-18   0.9990015699500580E+00   0.0000000000000000E+00   0.9954646355048142E+00   0.0000000000000000E+00   0.9999999999991418E+00   0.0000000000000000E+00   0.9965473259979825E+00   0.0000000000000000E+00   0.9979879899971527E+00   0.0000000000000000E+00   0.9781700447932444E+00   0.0000000000000000E+00 
          26           1   0.3372658695631903E-01   0.0000000000000000E+00   0.4256803629795979E+00  -0.1359779450095962E-18   0.1002793763838008E+01   0.0000000000000000E+00   0.1012508274142045E+01   0.0000000000000000E+00   0.1000000000000094E+01   0.0000000000000000E+00   0.1000998430049211E+01   0.0000000000000000E+00   0.1002858187462666E+01   0.0000000000000000E+00   0.1014567931461917E+01   0.0000000000000000E+00 
          27           1   0.3373481418579320E-01   0.0000000000000000E+00   0.4210685192565872E+00  -0.5360086145512022E-21   0.9986618723520093E+00   0.0000000000000000E+00   0.9976723337765427E+00   0.0000000000000000E+00   0.9999999999991875E+00   0.0000000000000000E+00   0.9923456890229866E+00   0.0000000000000000E+00   0.9874917258536922E+00   0.0000000000000000E+00   0.9900935648070938E+00   0.0000000000000000E+00 
          28           1   0.2949944028485824E-01   0.0000000000000000E+00   0.4293590134573166E+00   0.6216449709945351E-19   0.1007654310976331E+01   0.0000000000000000E+00   0.9999999999998735E+00   0.0000000000000000E+00   0.9999999999996438E+00   0.0000000000000000E+00   0.9945632502247135E+00   0.0000000000000000E+00   0.1004535364493376E+01   0.0000000000000000E+00   0.1022746514588218E+01   0.0000000000000000E+00 
          29           1   0.3254454132801032E-01   0.0000000000000000E+00   0.4294902290006690E+00  -0.1886620942278305E-19   0.9915517152711329E+00   0.0000000000000000E+00   0.9973702494023071E+00   0.0000000000000000E+00   0.9771876319562529E+00   0.0000000000000000E+00   0.1005992736165744E+01   0.0000000000000000E+00   0.9953531258852560E+00   0.0000000000000000E+00   0.9999999999878186E+00   0.0000000000000000E+00 
          30           1   0.3757231786346404E-01   0.0000000000000000E+00   0.4226533145937296E+00  -0.6841257437224892E-19   0.1003486110496754E+01   0.0000000000000000E+00   0.1003737201266811E+01   0.0000000000000000E+00   0.1009906358117471E+01   0.0000000000000000E+00   0.1008448284739910E+01   0.0000000000000000E+00   0.1010754761594942E+01   0.0000000000000000E+00   0.1001239601644077E+01   0.0000000000000000E+00 
          31           1   0.3011554868981320E-01   0.0000000000000000E+00   0.4234351173589394E+00  -0.4044587475217196E-19   0.9977402547526484E+00   0.0000000000000000E+00   0.9892452369108021E+00   0.0000000000000000E+00   0.9854981119168914E+00   0.0000000000000000E+00   0.9974008477293235E+00   0.0000000000000000E+00   0.9999999999989990E+00   0.0000000000000000E+00   0.9999999999990435E+00   0.0000000000000000E+00 
          32           1   0.3469175337167489E-01   0.0000000000000000E+00   0.4256542112413990E+00  -0.4150464016674114E-19   0.1002599152270114E+01   0.0000000000000000E+00   0.1004646874254231E+01   0.0000000000000000E+00   0.1021829886135535E+01   0.0000000000000000E+00   0.1005615840708180E+01   0.0000000000000000E+00   0.1000000000000521E+01   0.0000000000000000E+00   0.1000000000000617E+01   0.0000000000000000E+00 
          33           1   0.3850859102360208E-01   0.0000000000000000E+00   0.4393829648978032E+00   0.4398562535092910E-19   0.9942293648455138E+00   0.0000000000000000E+00   0.9934842438798327E+00   0.0000000000000000E+00   0.9999999999865729E+00   0.0000000000000000E+00   0.9939410653206031E+00   0.0000000000000000E+00   0.9951605740665185E+00   0.0000000000000000E+00   0.9846761608741402E+00   0.0000000000000000E+00 
          34           1   0.3178752051247243E-01   0.0000000000000000E+00   0.4431480127674530E+00   0.2710551588848750E-19   0.1002476741658450E+01   0.0000000000000000E+00   0.1006218856702651E+01   0.0000000000000000E+00   0.1000000000007219E+01   0.0000000000000000E+00   0.1005770635150541E+01   0.0000000000000000E+00   0.1000000000006812E+01   0.0000000000000000E+00   0.1017321286983578E+01   0.0000000000000000E+00 
          35           1   0.3225731146243201E-01   0.0000000000000000E+00   0.4487457497429746E+00   0.4764560849694063E-19   0.9918599470090628E+00   0.0000000000000000E+00   0.9999999999991136E+00   0.0000000000000000E+00   0.9987603998532041E+00   0.0000000000000000E+00   0.9966043317386927E+00   0.0000000000000000E+00   0.9937811413649378E+00   0.0000000000000000E+00   0.9867368685683836E+00   0.0000000000000000E+00 
          36           1   0.3092417272460638E-01   0.0000000000000000E+00   0.4364723347220120E+00  -0.1253608761962341E-18   0.1003395668259921E+01   0.0000000000000000E+00   0.9999999999994648E+00   0.0000000000000000E+00   0.9999999999994187E+00   0.0000000000000000E+00   0.1001215013472406E+01   0.0000000000000000E+00   0.1006515757709518E+01   0.0000000000000000E+00   0.1019797733279682E+01   0.0000000000000000E+00 
          37           1   0.3018316254067610E-01   0.0000000000000000E+00   0.4359368186323455E+00  -0.8152692279174412E-19   0.9962063509423519E+00   0.0000000000000000E+00   0.9999999999990817E+00   0.0000000000000000E+00   0.9802022668923710E+00   0.0000000000000000E+00   0.9999999999991853E+00   0.0000000000000000E+00   0.9934082196227459E+00   0.0000000000000000E+00   0.9999999999988678E+00   0.0000000000000000E+00 
          38           1   0.3178137604463152E-01   0.0000000000000000E+00   0.4483746814131860E+00   0.2090062021339668E-18   0.1008501470014793E+01   0.0000000000000000E+00   0.9999999999999167E+00   0.0000000000000000E+00   0.1013263127527471E+01   0.0000000000000000E+00   0.1003793649056199E+01   0.0000000000000000E+00   0.1006223129442019E+01   0.0000000000000000E+00   0.9999999999995316E+00   0.0000000000000000E+00 
          39           1   0.3198248522124978E-01   0.0000000000000000E+00   0.4431474411168925E+00  -0.1568071314517986E-18   0.9977013709709964E+00   0.0000000000000000E+00   0.9937768672269465E+00   0.0000000000000000E+00   0.9826786751457670E+00   0.0000000000000000E+00   0.9938606014351519E+00   0.0000000000000000E+00   0.9999999999993293E+00   0.0000000000000000E+00   0.9999999999989220E+00   0.0000000000000000E+00 
          40           1   0.3607870686525502E-01   0.0000000000000000E+00   0.4380377524661175E+00   0.2699884510887832E-19   0.1006139398564495E+01   0.0000000000000000E+00   0.1006591780424057E+01   0.0000000000000000E+00   0.1015323882827716E+01   0.0000000000000000E+00   0.1003927970311773E+01   0.0000000000000000E+00   0.1004095674734130E+01   0.0000000000000000E+00   0.1000000000001437E+01   0.0000000000000000E+00 
          41           1   0.3403166327247597E-01   0.0000000000000000E+00   0.4385410441489738E+00  -0.7469771694523012E-19   0.9960720259451278E+00   0.0000000000000000E+00   0.9927801975493598E+00   0.0000000000000000E+00   0.9901156045748708E+00   0.0000000000000000E+00   0.9870005086559166E+00   0.0000000000000000E+00   0.9999999999991970E+00   0.0000000000000000E+00   0.9999999999991956E+00   0.0000000000000000E+00 
          42           1   0.3536014664615959E-01   0.0000000000000000E+00   0.4358085902779970E+00  -0.4748616899424453E-19   0.1006041648761536E+01   0.0000000000000000E+00   0.1016993454059231E+01   0.0000000000000000E+00   0.9999999999994752E+00   0.0000000000000000E+00   0.1002440648398664E+01   0.0000000000000000E+00   0.9999999999994398E+00   0.0000000000000000E+00   0.1009884395423942E+01   0.0000000000000000E+00 
          43           1   0.3303694764655193E-01   0.0000000000000000E+00   0.4349375844595887E+00   0.2725395030783962E-19   0.9975593515976018E+00   0.0000000000000000E+00   0.9759544739022198E+00   0.0000000000000000E+00   0.9999999999973140E+00   0.0000000000000000E+00   0.9975232547646450E+00   0.0000000000000000E+00   0.9999999999973164E+00   0.0000000000000000E+00   0.9959259720881269E+00   0.0000000000000000E+00 
          44           1   0.3197304737993151E-01   0.0000000000000000E+00   0.4357939339864964E+00  -0.1236668038774016E-18   0.1012999491345134E+01   0.0000000000000000E+00   0.1012600901623060E+01   0.0000000000000000E+00   0.1004074027909268E+01   0.0000000000000000E+00   0.1002298626494797E+01   0.0000000000000000E+00   0.1000000000000733E+01   0.0000000000000000E+00   0.1000000000000698E+01   0.0000000000000000E+00 
          45           1   0.3299295179934372E-01   0.0000000000000000E+00   0.4370502032808543E+00   0.2750090866760342E-19   0.9983715589899078E+00   0.0000000000000000E+00   0.9999999993341849E+00   0.0000000000000000E+00   0.9897377609972925E+00   0.0000000000000000E+00   0.9914985358878737E+00   0.0000000000000000E+00   0.9873991935933106E+00   0.0000000000000000E+00   0.9999999993938083E+00   0.0000000000000000E+00 
          46           1   0.3153752247644705E-01   0.0000000000000000E+00   0.4366175351401900E+00  -0.3345824312165789E-19   0.9890897958728653E+00   0.0000000000000000E+00   0.1000000000200216E+01   0.0000000000000000E+00   0.1000000000208181E+01   0.0000000000000000E+00   0.1008140058207320E+01   0.0000000000000000E+00   0.1024045429341194E+01   0.0000000000000000E+00   0.1010262238642386E+01   0.0000000000000000E+00 
          47           1   0.2908073677941360E-01   0.0000000000000000E+00   0.4442909822077307E+00   0.9571471915039509E-19   0.9987849864858450E+00   0.0000000000000000E+00   0.9808803819948246E+00   0.0000000000000000E+00   0.9999999999915499E+00   0.0000000000000000E+00   0.1010910204063037E+01   0.0000000000000000E+00   0.9830065366743426E+00   0.0000000000000000E+00   0.9973371540065311E+00   0.0000000000000000E+00 
          48           1   0.3265825238685775E-01   0.0000000000000000E+00   0.4477931009110432E+00  -0.5039844110914617E-19   0.1000000000006396E+01   0.0000000000000000E+00   0.1021147147708276E+01   0.0000000000000000E+00   0.1002662845992115E+01   0.0000000000000000E+00   0.1001628440254759E+01   0.0000000000000000E+00   0.1007219818415118E+01   0.0000000000000000E+00   0.1000000000005725E+01   0.0000000000000000E+00 
          49           1   0.3321128285526775E-01   0.0000000000000000E+00   0.3865564829239140E+00   0.1251506250093014E-18   0.9914014069805477E+00   0.0000000000000000E+00   0.9542273439388079E+00   0.0000000000000000E+00   0.1002260489067839E+01   0.0000000000000000E+00   0.1040046192868758E+01   0.0000000000000000E+00   0.9788532842938775E+00   0.0000000000000000E+00   0.9999999999907155E+00   0.0000000000000000E+00 
          50           1   0.3385799865813973E-01   0.0000000000000000E+00   0.3710769829663413E+00   0.1276907559275380E-18   0.1008397744960901E+01   0.0000000000000000E+00   0.9904845233241062E+00   0.0000000000000000E+00   0.1002035246161145E+01   0.0000000000000000E+00   0.1016081789066867E+01   0.0000000000000000E+00   0.1019119184213059E+01   0.0000000000000000E+00   0.9977395109278867E+00   0.0000000000000000E+00 
          51           1   0.3389997989274901E-01   0.0000000000000000E+00   0.3809785673666438E+00  -0.1702536217594782E-18   0.9839182099824689E+00   0.0000000000000000E+00   0.1018074188035075E+01   0.0000000000000000E+00   0.9999999999996056E+00   0.0000000000000000E+00   0.9640808697406216E+00   0.0000000000000000E+00   0.9999999999995670E+00   0.0000000000000000E+00   0.1000026752348529E+01   0.0000000000000000E+00 
          52           1   0.3408827616441876E-01   0.0000000000000000E+00   0.3821950700773206E+00   0.9232659028754149E-19   0.9599538077134711E+00   0.0000000000000000E+00   0.1038202528286545E+01   0.0000000000000000E+00   0.9999732476511615E+00   0.0000000000000000E+00   0.1035958692511832E+01   0.0000000000000000E+00   0.9999999999999966E+00   0.0000000000000000E+00   0.1000000000000007E+01   0.0000000000000000E+00 
          53           1   0.3054747286580078E-01   0.0000000000000000E+00   0.3955631048303271E+00   0.1338574687136207E-18   0.1039818798887263E+01   0.0000000000000000E+00   0.9999999999918354E+00   0.0000000000000000E+00   0.1017430434344315E+01   0.0000000000000000E+00   0.9504060890671212E+00   0.0000000000000000E+00   0.9617972048425658E+00   0.0000000000000000E+00   0.9999999999908114E+00   0.0000000000000000E+00 
          54           1   0.3057351006485467E-01   0.0000000000000000E+00   0.3918159410720233E+00   0.6170105624515529E-19   0.1016484234505361E+01   0.0000000000000000E+00   0.1000000000000201E+01   0.0000000000000000E+00   0.1000000000001309E+01   0.0000000000000000E+00   0.1049593910923964E+01   0.0000000000000000E+00   0.9819257989752268E+00   0.0000000000000000E+00   0.9825695656487474E+00   0.0000000000000000E+00 
          55           1   0.2920353397709255E-01   0.0000000000000000E+00   0.3775906729315113E+00   0.8639738671322269E-19   0.1002174266478498E+01   0.0000000000000000E+00   0.9999999999969186E+00   0.0000000000000000E+00   0.9999999999969582E+00   0.0000000000000000E+00   0.9835157655237635E+00   0.0000000000000000E+00   0.1009515172993736E+01   0.0000000000000000E+00   0.9755912610271522E+00   0.0000000000000000E+00 
          56           1   0.3236242614800990E-01   0.0000000000000000E+00   0.3976108149781384E+00   0.9656185996367031E-19   0.1001999249656104E+01   0.0000000000000000E+00   0.1000000000000682E+01   0.0000000000000000E+00   0.1024408738972968E+01   0.0000000000000000E+00   0.9601812010913543E+00   0.0000000000000000E+00   0.1045773236420386E+01   0.0000000000000000E+00   0.1000000000000649E+01   0.0000000000000000E+00 
          57           1   0.4422883885759725E-01   0.0000000000000000E+00   0.3288621888595687E+00   0.8418166532076690E-20   0.9634652070281213E+00   0.0000000000000000E+00   0.9959043240738243E+00   0.0000000000000000E+00   0.9897439387702394E+00   0.0000000000000000E+00   0.9980007499760933E+00   0.0000000000000000E+00   0.1012566444325619E+01   0.0000000000000000E+00   0.9960904969668481E+00   0.0000000000000000E+00 
          58           1   0.3552094478181546E-01   0.0000000000000000E+00   0.2952043909351507E+00  -0.2371653741736774E-19   0.1032990697170248E+01   0.0000000000000000E+00   0.9874335556758647E+00   0.0000000000000000E+00   0.1003657596098799E+01   0.0000000000000000E+00   0.1008598588592401E+01   0.0000000000000000E+00   0.1000000000003048E+01   0.0000000000000000E+00   0.1002840507239782E+01   0.0000000000000000E+00 
          59           1   0.3557727993432536E-01   0.0000000000000000E+00   0.3143633681092469E+00   0.6861131648756078E-19   0.9904168522041291E+00   0.0000000000000000E+00   0.9860612043735948E+00   0.0000000000000000E+00   0.9999999999949303E+00   0.0000000000000000E+00   0.9916022653846609E+00   0.0000000000000000E+00   0.9999999999950274E+00   0.0000000000000000E+00   0.9963423981095445E+00   0.0000000000000000E+00 
          60           1   0.3455371085132930E-01   0.0000000000000000E+00   0.3437337291193073E+00  -0.1042131754149064E-18   0.1007676414772975E+01   0.0000000000000000E+00   0.1004856709794482E+01   0.0000000000000000E+00   0.1000000000002867E+01   0.0000000000000000E+00   0.9978257342676925E+00   0.0000000000000000E+00   0.1013938795623721E+01   0.0000000000000000E+00   0.1010256056385804E+01   0.0000000000000000E+00 
          61           1   0.3324563846524643E-01   0.0000000000000000E+00   0.3371096664616401E+00   0.8745625512912963E-19   0.9504060912671023E+00   0.0000000000000000E+00   0.9999999999964732E+00   0.0000000000000000E+00   0.9999999999966188E+00   0.0000000000000000E+00   0.9923239370182787E+00   0.0000000000000000E+00   0.1008407115738009E+01   0.0000000000000000E+00   0.1015617217515253E+01   0.0000000000000000E+00 
          62           1   0.3922737341507029E-01   0.0000000000000000E+00   0.3239797766522462E+00  -0.2080230135980362E-21   0.1035919548027889E+01   0.0000000000000000E+00   0.9915928842623520E+00   0.0000000000000000E+00   0.1000000000003095E+01   0.0000000000000000E+00   0.1009582799081226E+01   0.0000000000000000E+00   0.1000000000002866E+01   0.0000000000000000E+00   0.1002132142034611E+01   0.0000000000000000E+00 
          63           1   0.3681852433810327E-01   0.0000000000000000E+00   0.3042263006428257E+00  -0.1102466487250067E-18   0.9640408919269240E+00   0.0000000000000000E+00   0.1034263572067467E+01   0.0000000000000000E+00   0.9978677383433968E+00   0.0000000000000000E+00   0.9670092733303357E+00   0.0000000000000000E+00   0.9999999999956404E+00   0.0000000000000000E+00   0.9999999999953929E+00   0.0000000000000000E+00 
          64           1   0.3624806323712026E-01   0.0000000000000000E+00   0.3194835357717460E+00   0.6092035901880345E-19   0.1049593908583649E+01   0.0000000000000000E+00   0.1000000000003693E+01   0.0000000000000000E+00   0.9843829024408698E+00   0.0000000000000000E+00   0.1036534824270680E+01   0.0000000000000000E+00   0.9657364279318746E+00   0.0000000000000000E+00   0.1000000000003602E+01   0.0000000000000000E+00
