# Supplementary material for: Lattice quantum electrodynamics in (3+1)-dimensions at finite density with tensor networks
Source: Nat Commun. 2021 Jun 14;12:3600. doi: 10.1038/s41467-021-23646-3 (PMC8203653; doi:10.1038/s41467-021-23646-3)
Supplement: Supplementary file 2 — Source Data [file 41467_2021_23646_MOESM2_ESM.zip › Source_Data/plot_2e.txt]

#L=2
[-3.0, -2.8, -2.5999999999999996, -2.3999999999999995, -2.1999999999999993, -1.9999999999999991, -1.799999999999999, -1.5999999999999988, -1.3999999999999986, -1.1999999999999984, -0.9999999999999982, -0.799999999999998, -0.5999999999999979, -0.3999999999999977, -0.1999999999999975, 0.0, 0.20000000000000284, 0.400000000000003, 0.6000000000000032, 0.8000000000000034, 1.0000000000000036, 1.2000000000000037, 1.400000000000004, 1.600000000000004, 1.8000000000000043, 2.0000000000000044, 2.2000000000000046, 2.400000000000005, 2.600000000000005, 2.800000000000005] 
[0.9544626157681242, 0.941179375667557, 0.934596008620447, 0.9253226452777323, 0.9152276017838744, 0.9051501474674204, 0.8907969169184788, 0.872466487695596, 0.8530875543111958, 0.8166285593686469, 0.7808762359741408, 0.7395501685600631, 0.6884848098416598, 0.6327917006757655, 0.5455760647630004, 0.4638929717489485, 0.3979255949375279, 0.3248584275776535, 0.2719650686666847, 0.2174811797871019, 0.1932810991379187, 0.15685676171454613, 0.12900045145117897, 0.11153844285926574, 0.09561514016548453, 0.08940739379155399, 0.07200020806992949, 0.06431797571784506, 0.060917998448673294, 0.05274276766835235]

#L=4
[-3.0, -2.8, -2.6, -2.4, -2.1999999999999997, -1.9999999999999996, -1.7999999999999994, -1.5999999999999992, -1.399999999999999, -1.1999999999999988, -0.9999999999999988, -0.7999999999999986, -0.5999999999999984, -0.39999999999999825, -0.19999999999999807, 2.1094237467877974e-15, 0.2000000000000023, 0.40000000000000246, 0.6, 0.8000000000000028, 1.000000000000003, 1.2000000000000033, 1.4000000000000035, 1.6000000000000036, 1.8000000000000038, 2.000000000000004, 2.200000000000004, 2.4000000000000044, 2.6000000000000045, 2.8000000000000047] 
[0.9702412346133433, 0.9598761452675123, 0.95221973878213252, 0.9425421357239742, 0.9324989459786487, 0.9249127246381251, 0.9156582114594211, 0.8994234367232731, 0.8851677528235125, 0.8731493619152948, 0.8455926267132245, 0.8236969158224351, 0.7991792622446255, 0.6797866322635628, 0.606813956893461, 0.4325981442441918, 0.37008123478462123, 0.3116984385421095, 0.243895835774217, 0.1844829124150135, 0.1551084262235921, 0.1324456729234163, 0.1143130132445422, 0.0965435824451352, 0.0799573365016469, 0.068508514364373, 0.0575494865269149, 0.0455362944452457, 0.0368839879338123, 0.0292910992536364]


#L=8
[-3.0, -2.4, -1.6, -1.0, -0.6, -0.20000000000000007, 0.19999999999999996, 0.6, 1.0, 1.4, 2.0, 2.8000000000000003]
[0.9801492456782449, 0.9584592433421245, 0.9262566858349121, 0.902072451322411, 0.8525993144698193, 0.6607899582399221, 0.3699714989124567, 0.2144259744221984, 0.1416981438471244, 0.0917078712775956, 0.0530799727419566, 0.0208725361791216]
