# Supplementary material for: Lattice quantum electrodynamics in (3+1)-dimensions at finite density with tensor networks
Source: Nat Commun. 2021 Jun 14;12:3600. doi: 10.1038/s41467-021-23646-3 (PMC8203653; doi:10.1038/s41467-021-23646-3)
Supplement: Supplementary file 2 — Source Data [file 41467_2021_23646_MOESM2_ESM.zip › Source_Data/plot_3b.txt]

m=3.0
[1, 2, 3, 4] 
[0.9993502042427723, -0.01993411222755235, 0.008690707310194515, -0.9993012435583536]

m=1.5
[1, 2, 3, 4] 
[0.9988936710227043, -0.09623503177378964, 0.137123973563005, -0.9985738353362331]

m=0.5
[1, 2, 3, 4] 
[0.9983486216344855, -0.1760961473170105, 0.2582798597967182, -0.9971410371741873]

m=-0.5
[1, 2, 3, 4] 
[0.9966923963478311, -0.4250707039242815, 0.4632496725098827, -0.9940704631523746]

m=-1.5
[1, 2, 3, 4] 
[0.9940810192452405, -0.9005812307035899, 0.8627457804667384, -0.9945760569792481]

m=-3.0
[1, 2, 3, 4] 
[0.9960178683892037, -0.9367958034200605, 0.9373115767288223, -0.996013253360332]
