# Supplementary material for: Lattice quantum electrodynamics in (3+1)-dimensions at finite density with tensor networks
Source: Nat Commun. 2021 Jun 14;12:3600. doi: 10.1038/s41467-021-23646-3 (PMC8203653; doi:10.1038/s41467-021-23646-3)
Supplement: Supplementary file 2 — Source Data [file 41467_2021_23646_MOESM2_ESM.zip › Source_Data/plot_3c.txt]

m=3.0
[1, 2, 3] 
[0.9996069616310299, 0.9894799254179768, 0.9994881770995213]

m=1.5
[1, 2, 3] 
[0.9992078562255617, 0.9667683928292399, 0.9989102478694158]

m=0.5
[1, 2, 3] 
[0.9985291820507735, 0.8798065054001988, 0.9976241740147952]

m=-0.5
[1, 2, 3] 
[0.9966556220108609, 0.5026824467181417, 0.994744996845652]

m=-1.5
[1, 2, 3] 
[0.9940214091184625, 0.029552633827194474, 0.9945428186796499]

m=-3.0
[1, 2, 3] 
[0.9959526861055492, 0.0140309278666772, 0.9959489785725285]
