# Supplementary material for: Lattice quantum electrodynamics in (3+1)-dimensions at finite density with tensor networks
Source: Nat Commun. 2021 Jun 14;12:3600. doi: 10.1038/s41467-021-23646-3 (PMC8203653; doi:10.1038/s41467-021-23646-3)
Supplement: Supplementary file 2 — Source Data [file 41467_2021_23646_MOESM2_ESM.zip › Source_Data/plot_2b.txt]

L=2 
[-3.0, -2.8, -2.5999999999999996, -2.3999999999999995, -2.1999999999999993, -1.9999999999999991, -1.799999999999999, -1.5999999999999988, -1.3999999999999986, -1.1999999999999984, -0.9999999999999982, -0.799999999999998, -0.5999999999999979, -0.3999999999999977, -0.1999999999999975, 0.0, 0.20000000000000284, 0.400000000000003, 0.6000000000000032, 0.8000000000000034, 1.0000000000000036, 1.2000000000000037, 1.400000000000004, 1.600000000000004, 1.8000000000000043, 2.0000000000000044, 2.2000000000000046, 2.400000000000005, 2.600000000000005, 2.800000000000005]
[0.9042592569662373, 0.8977493704114471, 0.8893287430113942, 0.8774076826840904, 0.8628448561704645, 0.8541367012580432, 0.8316548785953892, 0.8039660543262608, 0.7544405242225892, 0.6820839169645543, 0.5770941539717194, 0.5033112114063312, 0.4394354875936396, 0.39105612552246566, 0.3463149128954979, 0.3134513990430806, 0.2805514564245525, 0.25260034661932773, 0.22843438210860803, 0.2074393738226057, 0.18880100055019242, 0.1717225035377512, 0.1568994822363025, 0.14297438235621568, 0.13120064443629842, 0.11951633537600775, 0.10980523074020865, 0.10080871904464264, 0.09395173353779265, 0.0863002314856567]


L=4 
[-3.0, -2.8, -2.5999999999999996, -2.3999999999999995, -2.1999999999999993, -1.9999999999999991, -1.799999999999999, -1.5999999999999988, -1.3999999999999986, -1.1999999999999984, -0.9999999999999982, -0.799999999999998, -0.5999999999999979, -0.3999999999999977, -0.1999999999999975, 0.0, 0.20000000000000284, 0.400000000000003, 0.6000000000000032, 0.8000000000000034, 1.0000000000000036, 1.2000000000000037, 1.400000000000004, 1.600000000000004, 1.8000000000000043, 2.0000000000000044, 2.2000000000000046, 2.400000000000005, 2.600000000000005, 2.800000000000005]
[0.9311854770002778, 0.9256229428328117, 0.9210393232942394, 0.9107244795575483, 0.8952203923943235, 0.8851154839589058, 0.8780490854835829, 0.8477829652629343, 0.8281589345305381, 0.7791528560525098, 0.6601439535167691, 0.5768694816793832, 0.45226143893228177, 0.39019887849994406, 0.3667623703920463, 0.2987580584863474, 0.23793422070450768, 0.2150121210304922, 0.1971232423244513, 0.16946429220561723, 0.15112350879272504, 0.13465360402144572, 0.1229157139301956, 0.1131294029023491, 0.10101071033577216, 0.09190177325347579, 0.08459832766966617, 0.07626599921151442, 0.07053354073635672, 0.06553325655360878]


L=8 
[-3.0, -2.2, -1.6, -1.2, -0.8, -0.4, 0.0, 0.4, 0.8, 1.2, 2.0, 2.8]
[0.9434380163765086, 0.9194234728025836, 0.8902124390292324, 0.8127173812665524, 0.6259848217919134, 0.3812992943843831, 0.2701832938381224, 0.20426333210871944, 0.15809530325640644, 0.11130710985333596, 0.07905798518990476, 0.05675279241630367]
