# Supplementary material for: Lattice quantum electrodynamics in (3+1)-dimensions at finite density with tensor networks
Source: Nat Commun. 2021 Jun 14;12:3600. doi: 10.1038/s41467-021-23646-3 (PMC8203653; doi:10.1038/s41467-021-23646-3)
Supplement: Supplementary file 2 — Source Data [file 41467_2021_23646_MOESM2_ESM.zip › Source_Data/plot_3f.txt]

#Empty Boundary
[-3.0, -2.8, -2.5999999999999996, -2.3999999999999995, -2.1999999999999993, -1.9999999999999991, -1.799999999999999, -1.5999999999999988, -1.3999999999999986, -1.1999999999999984, -0.9999999999999982, -0.799999999999998, -0.5999999999999979, -0.3999999999999977, -0.1999999999999975, 0.0, 0.20000000000000284, 0.400000000000003, 0.6000000000000032, 0.8000000000000034, 1.0000000000000036, 1.2000000000000037, 1.400000000000004, 1.600000000000004, 1.8000000000000043, 2.0000000000000044, 2.2000000000000046, 2.400000000000005, 2.600000000000005, 2.800000000000005]
[0.9311854770002778, 0.9256229428328117, 0.9210393232942394, 0.9107244795575483, 0.8952203923943235, 0.8851154839589058, 0.8780490854835829, 0.8477829652629343, 0.8281589345305381, 0.7791528560525098, 0.6601439535167691, 0.5768694816793832, 0.45226143893228177, 0.39019887849994406, 0.3667623703920463, 0.2987580584863474, 0.23793422070450768, 0.2150121210304922, 0.1971232423244513, 0.16946429220561723, 0.15112350879272504, 0.13465360402144572, 0.1229157139301956, 0.1131294029023491, 0.10101071033577216, 0.09190177325347579, 0.08459832766966617, 0.07626599921151442, 0.07053354073635672, 0.06553325655360878]

#Capacitor
[3.0, 1.5, 0.5, 0.0, -0.5, -0.75, -1.5, -2.25, -3.0] 
[0.08307618947308598, 0.14618816405177087, 0.28385833127470705, 0.4401395719104235, 0.6406382937181762, 0.7510294885983924, 0.8993078401910803, 0.9250147589021125, 0.9416877834388333]
