# Supplementary material for: Lattice quantum electrodynamics in (3+1)-dimensions at finite density with tensor networks
Source: Nat Commun. 2021 Jun 14;12:3600. doi: 10.1038/s41467-021-23646-3 (PMC8203653; doi:10.1038/s41467-021-23646-3)
Supplement: Supplementary file 2 — Source Data [file 41467_2021_23646_MOESM2_ESM.zip › Source_Data/plot_8_c.txt]

# L = 2
[0.01, 0.006666666666666667, 0.005, 0.004, 0.0033333333333333335, 0.002857142857142857, 0.0025, 0.0022222222222222222] 
[-2.712579263133381, -2.744751145754555, -2.7569194058799427, -2.759360688549157, -2.7599204545501603, -2.76049557652985, -2.7607294586782552, -2.7606998428594537]

# L = 4
[0.01, 0.006666666666666667, 0.005, 0.004, 0.0033333333333333335, 0.002857142857142857, 0.0025, 0.0022222222222222222] 
[-2.735996854929833, -2.764603294622174, -2.792118474953252, -2.8041717418941321, -2.8064672969438954, -2.806581126899857, -2.806945262843212, -2.8071705257696412]

# L = 8
[0.01, 0.006666666666666667, 0.005, 0.004, 0.0033333333333333335, 0.002857142857142857, 0.0025, 0.0022222222222222222] 
[-2.8047775235454613, -2.8103574815616095, -2.8314499763426232, -2.8529907378219122, -2.8580307186931021, -2.8586557146839541, -2.8589682453812312, -2.8589708253535623]
