# Supplementary material for: Lattice quantum electrodynamics in (3+1)-dimensions at finite density with tensor networks
Source: Nat Commun. 2021 Jun 14;12:3600. doi: 10.1038/s41467-021-23646-3 (PMC8203653; doi:10.1038/s41467-021-23646-3)
Supplement: Supplementary file 2 — Source Data [file 41467_2021_23646_MOESM2_ESM.zip › Source_Data/plot_8_b.txt]

[1	2	3	4	5	6	7	8	9	10	11	12	13	14	15	16	17	18	19	20	21	22]
[2.99	3.3	3.6	3.9	4.2	4.5	4.5	4.6	4.9	5.4	6.1	7.0	8.1	9.4	10.9	12.6	14.5	14.5	14.5	14.5	14.5	14.5]
[1.4374245903098326	0.0020553058373458	0.0035216546712338	4.46958714493e-05	3.4011703347e-06	3.5398349839e-06	2.5190484824e-06	1.5356676829e-06	1.4492012985e-06	1.4248587376e-06	1.3839851204e-06	1.405748291e-06	1.3557798099e-06	1.5402930193e-06	1.2838959691e-06	1.3049589824e-06	1.5230936748e-06	1.523895903e-06	1.5212948577e-06	1.5233849898e-06	1.5277529138e-06	1.5267829249e-06]
