# Supplementary material for: Lattice quantum electrodynamics in (3+1)-dimensions at finite density with tensor networks
Source: Nat Commun. 2021 Jun 14;12:3600. doi: 10.1038/s41467-021-23646-3 (PMC8203653; doi:10.1038/s41467-021-23646-3)
Supplement: Supplementary file 2 — Source Data [file 41467_2021_23646_MOESM2_ESM.zip › Source_Data/plot_9.txt]

[-3.0, -2.8, -2.5999999999999996, -2.3999999999999995, -2.1999999999999993, -1.9999999999999991, -1.799999999999999, -1.5999999999999988, -1.3999999999999986, -1.1999999999999984, -0.9999999999999982, -0.799999999999998, -0.5999999999999979, -0.3999999999999977, -0.1999999999999975, 2.6645352591003757e-15, 0.20000000000000284, 0.400000000000003, 0.6000000000000032, 0.8000000000000034, 1.0000000000000036, 1.2000000000000037, 1.400000000000004, 1.600000000000004, 1.8000000000000043, 2.0000000000000044, 2.2000000000000046, 2.400000000000005, 2.600000000000005, 2.800000000000005, 3.0000000000000053] 

[0.9923239442943124, 0.9929024782347882, 0.9906543785636421, 0.9934236745423674, 0.9914892309489321, 0.993746237866327, 0.9905473837381811, 0.9939324775782724, 0.99074893289375223, 0.9924362769856633, 0.9911736285928572, 0.9912860382719572, 0.9913892757295827, 0.0125893718395712, 0.012182758918472, 0.0141738562827563, 0.0122857195769213, 0.0113751849572713, 0.0121748295618212, 0.0103845172950413, 0.0121285927561823, 0.0142857375432859, 0.0101458394586732, 0.0113859405738192, 0.0114189385738192, 0.0146829275628192, 0.0105193857261823, 0.01038572859281332, 0.0121285728495212, 0.01115383917987381, 0.0114928372357312]
