# Supplementary material for: Lattice quantum electrodynamics in (3+1)-dimensions at finite density with tensor networks
Source: Nat Commun. 2021 Jun 14;12:3600. doi: 10.1038/s41467-021-23646-3 (PMC8203653; doi:10.1038/s41467-021-23646-3)
Supplement: Supplementary file 2 — Source Data [file 41467_2021_23646_MOESM2_ESM.zip › Source_Data/plot_8_a.txt]

[1	2	3	4	5	6	7	8	9	10	11	12	13	14	15	16	17	18	19	20	21	22]
[2.99	3.3	3.6	3.9	4.2	4.5	4.5	4.6	4.9	5.4	6.1	7.0	8.1	9.4	10.9	12.6	14.5	14.5	14.5	14.5	14.5	14.5]
[0.5167058115084062	0.0077026995064218	0.0045418335454843	0.0023395051475469	0.0020949174631095	0.0141041099121408	0.0049807058810938	0.0015606304420314	0.0009355493989454	0.000466799130932	0.0002324244420313	0.0001701796939859	0.0001308619418905	0.0001277369420939	0.0001214869410826	0.0001121119489689	9.96119420313e-05	9.96112398583e-05	9.96110382487e-05	9.96114389275e-05	9.96114238924e-05	9.96111048587e-05]
